# Supplementary material for: Deciphering alternative splicing and nonsense-mediated decay modulate expression in primary lymphoid tissues of birds infected with avian pathogenic E. coli (APEC)
Source: BMC Genet. 2017 Mar 7;18:21. doi: 10.1186/s12863-017-0488-4 (PMC5341183; doi:10.1186/s12863-017-0488-4)
Supplement: Additional file 2: — Table S1. Significant DEI and DEG in susceptible vs. non-challenged birds at 5 dpi in bone marrow. Table S2. Significant DEI and DEG in susceptible vs. non-challenged birds at 5 dpi in bursa. Table S3. Significant DEI and DEG in susceptible vs. non-challenged birds at 5 dpi in thymus. Table S4. DEG from the same TSS in susceptible vs. non-challenged birds at 5 dpi in bone marrow. Table S5. DEG from the same TSS in susceptible vs. non-challenged birds at 5 dpi in bursa. Table S6. DEG from the same TSS in susceptible vs. non-challenged birds at 5 dpi in thymus. Table S7. DEG from different TSS in susceptible vs. non-challenged birds at 5 dpi in bone marrow. Table S8. DEG from different TSS in susceptible vs. non-challenged birds at 5 dpi in bursa. Table S9. DEG from different TSS in susceptible vs. non-challenged birds at 5 dpi in thymus. Table S10. Significant DEI and DEG in susceptible vs. resistant birds at 5 dpi in bone marrow. Table S11. Significant DEI and DEG in susceptible vs. resistant birds at 5 dpi in bursa. Table S12. Significant DEI and DEG in susceptible vs. resistant birds at 5 dpi in thymus. Table S13. DEG from the same TSS in susceptible vs. resistant birds at 5 dpi in bone marrow. Table S14. DEG from the same TSS in susceptible vs. resistant birds at 5 dpi in thymus. Table S15. DEG from different TSS in susceptible vs. resistant birds at 5 dpi in bone marrow. Table S16. DEG from different TSS in susceptible vs. resistant birds at 5 dpi in bursa. Table S17. DEG from different TSS in susceptible vs. resistant birds at 5 dpi in thymus. Table S18. Significant DEI in the significantly changed pathways in different contrasts in different tissues. (XLSX 904 kb) [file 12863_2017_488_MOESM2_ESM.xlsx]

## Sheet: Table S1
isoform_id	sample_1	sample_2	gene_id	CDS_id	gene_short_name	TSS_group_id	class_code	nearest_ref_id	length	coverage	seqnames	strand	source	type	score	phase	nearest_ref	gene_name	contained_in	oId	gene_status	gene_value_1	gene_value_2	gene_fold_change	gene_p_value	gene_q_value	gene_significant	iso_status	iso_value_1	iso_value_2	iso_fold_change	iso_p_value	iso_q_value	iso_significant	IF1	IF2	dIF	ESI	MEE	MESI	ISI	A5	A3	ATSS	ATTS	analyzed	ESI.start	ESI.end	MEE.start
CUFF.9764.7	NC5	S5	ENSGALG00000014836	NA	LPIN2	TSS14165	j	ENSGALT00000023948	6182	NA	2	+	Cufflinks	exon	NA	NA	ENSGALT00000023948	LPIN2	NA	NA	OK	54.563	26.7822	-2.03729	2.97e-12	5.92e-10	yes	OK	4.35982	0	1.79769e+308	1.99e-06	0.000527864	yes	0	7.9904	7.9904	2	0	0	0	2	0	1	0	yes	100676024;100688214	100676131;100688328	NA
CUFF.15064.5	NC5	S5	ENSGALG00000016684	NA	RHAG	TSS22809	j	ENSGALT00000026922	3363	NA	3	+	Cufflinks	exon	NA	NA	ENSGALT00000026922	RHAG	NA	NA	OK	834.735	213.146	-3.91627	0	0	yes	OK	8.91893	0	-1.79769e+308	9.64e-07	0.000297483	yes	0	1.0685	1.0685	0	0	1	1	0	0	1	0	yes	NA	NA	NA
CUFF.5870.8	NC5	S5	ENSGALG00000005767	NA	TRAF7	TSS9075	j	ENSGALT00000009263	5822	NA	14	+	Cufflinks	exon	NA	NA	ENSGALT00000009263	TRAF7	NA	NA	OK	23.1693	34.9984	1.51055	9.45e-05	0.00375189	yes	OK	1.73766	0	-1.79769e+308	0.000249063	0.0239507	yes	0	7.4998	7.4998	1	0	0	0	0	0	1	0	yes	6417573	6417626	NA
CUFF.11452.2	NC5	S5	ENSGALG00000000620	NA	FABP3	TSS18663	j	ENSGALT00000000878	738	NA	23	-	Cufflinks	exon	NA	NA	ENSGALT00000000878	FABP3	NA	NA	OK	172.943	634.433	3.66845	8.02e-08	7.15e-06	yes	OK	6.17614	40.5245	6.56147	0.000368238	0.0286941	yes	6.3875	3.5712	-2.8163	0	0	0	0	1	0	0	0	yes	NA	NA	NA
ENSGALT00000036635	NC5	S5	ENSGALG00000016348	NA	SAT1	TSS3767	=	ENSGALT00000036635	811	NA	1	-	Cufflinks	exon	NA	NA	ENSGALT00000036635	SAT1	NA	NA	OK	1427.23	521.899	-2.73468	8.29e-09	9.02e-07	yes	OK	1088.9	380.151	-2.86437	0.000119311	0.0139816	yes	72.84	76.2946	3.4546	1	0	0	0	1	0	1	1	yes	117760726	117761290	NA
CUFF.11680.4	NC5	S5	ENSGALG00000003383	NA	KPNA6	TSS18827	j	ENSGALT00000005346	3502	NA	23	-	Cufflinks	exon	NA	NA	ENSGALT00000005346	KPNA6	NA	NA	OK	143.224	53.4782	-2.67817	0	0	yes	OK	25.4952	7.08827	-3.59682	0.000135778	0.0152869	yes	13.2545	17.8009	4.5464	0	0	1	2	0	0	0	0	yes	NA	NA	NA
ENSGALT00000040724	NC5	S5	ENSGALG00000000223	NA	GGA.5519	TSS19949	=	ENSGALT00000040724	1554	NA	26	-	Cufflinks	exon	NA	NA	ENSGALT00000040724	GGA.5519	NA	NA	OK	419.767	117.145	-3.5833	0	0	yes	OK	208.991	57.1123	-3.65928	1.62e-06	0.000453212	yes	48.7535	49.7874	1.0339	1	0	0	0	0	0	1	1	yes	905894	905952	NA
CUFF.10493.2	NC5	S5	ENSGALG00000002968	NA	ZNF341	TSS17166	j	ENSGALT00000004694	6484	NA	20	-	Cufflinks	exon	NA	NA	ENSGALT00000004694	ZNF341	NA	NA	OK	20.4682	6.99431	-2.92641	7.72e-10	1.02e-07	yes	OK	6.04616	1.40212	-4.31216	0.000750947	0.044344	yes	20.0466	29.5393	9.4927	0	0	0	1	1	0	0	0	yes	NA	NA	NA
CUFF.85.8	NC5	S5	ENSGALG00000006356	NA	MKLN1	TSS2431	j	ENSGALT00000010274	5849	NA	1	-	Cufflinks	exon	NA	NA	ENSGALT00000010274	MKLN1	NA	NA	OK	56.7191	33.2034	-1.70823	3.79e-10	5.44e-08	yes	OK	7.44661	1.45339	-5.12361	0.000386452	0.0296548	yes	4.3772	13.1289	8.7517	2	0	0	1	0	0	1	1	yes	3110508;3119697	3110596;3119766	NA
CUFF.3955.3	NC5	S5	ENSGALG00000008199	NA	CTDSPL2	TSS6184	j	ENSGALT00000013352	7230	NA	10	-	Cufflinks	exon	NA	NA	ENSGALT00000013352	CTDSPL2	NA	NA	OK	35.7677	21.9277	-1.63116	0.000271286	0.00911133	yes	OK	0	3.34655	1.79769e+308	0.000175114	0.0182565	yes	15.2617	0	-15.2617	1	0	0	1	0	0	1	0	yes	19276112	19276202	NA
CUFF.7117.2	NC5	S5	ENSGALG00000003181	NA	SURF2	TSS11096	j	ENSGALT00000034772	3978	NA	17	+	Cufflinks	exon	NA	NA	ENSGALT00000034772	SURF2	NA	NA	OK	30.1942	64.537	2.1374	2.34e-05	0.00109812	yes	OK	0	16.1255	1.79769e+308	1.18e-05	0.00218532	yes	24.9864	0	-24.9864	0	0	0	0	1	0	0	0	yes	NA	NA	NA
CUFF.12369.9	NC5	S5	ENSGALG00000003247	NA	NFYA	TSS19886	j	ENSGALT00000005134	3884	NA	26	+	Cufflinks	exon	NA	NA	ENSGALT00000005134	NFYA	NA	NA	OK	43.1345	28.9688	-1.489	0.00147425	0.0353694	yes	OK	2.99487	0	-1.79769e+308	0.000262729	0.0243661	yes	0	6.9431	6.9431	0	0	1	1	0	2	1	0	yes	NA	NA	NA
CUFF.12690.5	NC5	S5	ENSGALG00000003282	NA	STAT5	TSS20712	j	ENSGALT00000005191	3417	NA	27	-	Cufflinks	exon	NA	NA	ENSGALT00000005191	STAT5	NA	NA	OK	138.098	109.931	-1.25622	0.00212944	0.046527	yes	OK	7.32175	0	-1.79769e+308	2.29e-06	0.000587979	yes	0	5.3019	5.3019	1	0	0	0	0	0	1	0	yes	4885555	4885605	NA
CUFF.3955.2	NC5	S5	ENSGALG00000008199	NA	CTDSPL2	TSS6185	j	ENSGALT00000013352	7256	NA	10	-	Cufflinks	exon	NA	NA	ENSGALT00000013352	CTDSPL2	NA	NA	OK	35.7677	21.9277	-1.63116	0.000271286	0.00911133	yes	OK	2.22167	0	-1.79769e+308	3.23e-05	0.00498641	yes	0	6.2114	6.2114	2	0	0	1	0	0	1	0	yes	19276112;19287463	19276202;19287500	NA
TCONS_00023618	NC5	S5	XLOC_006767	NA	SOCS3	TSS11877	o	ENSGALT00000043264	1764	NA	18	+	Cufflinks	exon	NA	NA	ENSGALT00000043264	SOCS3	NA	CUFF.7649.1	OK	0.998937	15.8612	15.878	7.76e-09	8.52e-07	yes	OK	0.998937	15.8612	15.878	7.76e-09	8.38e-06	yes	NA	NA	NA	NA	NA	NA	NA	NA	NA	NA	NA	no	NA	NA	NA
ENSGALT00000025421	NC5	S5	ENSGALG00000015764	NA	FABP5	TSS14345	=	ENSGALT00000025421	1302	NA	2	+	Cufflinks	exon	NA	NA	ENSGALT00000025421	FABP5	NA	NA	OK	1.09722	9.35427	8.52541	4.56e-06	0.00025377	yes	OK	0.717051	9.08818	12.6744	0.000247619	0.0239507	yes	NA	NA	NA	NA	NA	NA	NA	NA	NA	NA	NA	no	NA	NA	NA
ENSGALT00000045759	NC5	S5	ENSGALG00000027973	NA	CATHL1	TSS14656	=	ENSGALT00000045759	778	NA	2	-	Cufflinks	exon	NA	NA	ENSGALT00000045759	CATHL1	NA	NA	OK	987.931	2465.13	2.49524	1.36e-05	0.00068544	yes	OK	45.757	578.517	12.6432	2.01e-13	1.01e-09	yes	23.468	4.6316	-18.8364	0	0	1	0	0	0	0	1	yes	NA	NA	NA
ENSGALT00000024417	NC5	S5	ENSGALG00000015132	NA	CDH2	TSS15728	=	ENSGALT00000024417	3203	NA	2	-	Cufflinks	exon	NA	NA	ENSGALT00000024417	CDH2	NA	NA	OK	0.901434	10.0056	11.0996	3.58e-09	4.21e-07	yes	OK	0.901434	6.28158	6.96841	2.05e-05	0.00344684	yes	62.7806	100	37.2194	1	0	0	0	0	0	0	0	yes	104452977	104452994	NA
ENSGALT00000000277	NC5	S5	ENSGALG00000000209	NA	PRNP	TSS18250	=	ENSGALT00000000277	2191	NA	22	-	Cufflinks	exon	NA	NA	ENSGALT00000000277	PRNP	NA	NA	OK	8.85566	48.4741	5.47379	1.5e-10	2.23e-08	yes	OK	8.56913	45.3496	5.29221	2.47e-08	1.78e-05	yes	93.5543	96.7644	3.2101	0	0	0	0	0	1	1	0	yes	NA	NA	NA
ENSGALT00000005558	NC5	S5	ENSGALG00000003516	NA	TCIRG1	TSS27540	=	ENSGALT00000005558	2858	NA	5	+	Cufflinks	exon	NA	NA	ENSGALT00000005558	TCIRG1	NA	NA	OK	10.122	50.1107	4.95066	1.94e-11	3.35e-09	yes	OK	9.73551	46.2084	4.74639	1.54e-08	1.22e-05	yes	92.2126	96.1817	3.9691	0	0	0	1	0	0	1	1	yes	NA	NA	NA
CUFF.2145.1	NC5	S5	ENSGALG00000016261	NA	NOX2	TSS3730	j	ENSGALT00000026222	5679	NA	1	-	Cufflinks	exon	NA	NA	ENSGALT00000026222	NOX2	NA	NA	OK	74.0119	247.283	3.34112	0	0	yes	OK	18.4564	70.8959	3.84126	3.96e-06	0.000920649	yes	28.6699	24.9371	-3.7328	1	0	0	0	0	0	1	0	yes	112507527	112507566	NA
ENSGALT00000022669	NC5	S5	ENSGALG00000013993	NA	VNN1	TSS22256	=	ENSGALT00000022669	3260	NA	3	+	Cufflinks	exon	NA	NA	ENSGALT00000022669	VNN1	NA	NA	OK	10.9438	40.9328	3.74029	7.62e-07	5.24e-05	yes	OK	10.7965	40.7451	3.77394	8.15e-07	0.000267834	yes	99.5414	98.654	-0.8874	0	0	0	0	0	1	0	1	yes	NA	NA	NA
ENSGALT00000004006	NC5	S5	ENSGALG00000002540	P13640	RGS2	TSS33055	=	ENSGALT00000004006	1742	NA	8	-	Cufflinks	exon	NA	NA	ENSGALT00000004006	RGS2	NA	NA	OK	5.90664	21.1544	3.58147	0.00029602	0.00969279	yes	OK	5.90664	21.1544	3.58147	0.00029602	0.0257684	yes	NA	NA	NA	NA	NA	NA	NA	NA	NA	NA	NA	no	NA	NA	NA
ENSGALT00000030620	NC5	S5	ENSGALG00000011803	P262	EMP1	TSS513	=	ENSGALT00000030620	1195	NA	1	+	Cufflinks	exon	NA	NA	ENSGALT00000030620	EMP1	NA	NA	OK	9.80161	35.0344	3.57435	0.000338648	0.0108174	yes	OK	9.80161	35.0344	3.57435	0.000338648	0.0272907	yes	NA	NA	NA	NA	NA	NA	NA	NA	NA	NA	NA	no	NA	NA	NA
ENSGALT00000000878	NC5	S5	ENSGALG00000000620	NA	FABP3	TSS18663	=	ENSGALT00000000878	667	NA	23	-	Cufflinks	exon	NA	NA	ENSGALT00000000878	FABP3	NA	NA	OK	172.943	634.433	3.66845	8.02e-08	7.15e-06	yes	OK	166.766	583.278	3.49756	3.53e-06	0.000846615	yes	91.9369	96.4283	4.4914	0	0	0	0	0	0	1	0	yes	NA	NA	NA
CUFF.19653.2	NC5	S5	ENSGALG00000012119	NA	MARCO	TSS32255	j	ENSGALT00000037894	2758	NA	7	-	Cufflinks	exon	NA	NA	ENSGALT00000037894	MARCO	NA	NA	OK	17.9669	66.1965	3.68438	4.19e-10	5.86e-08	yes	OK	17.3602	58.4959	3.36954	1.61e-06	0.000453212	yes	NA	NA	NA	NA	NA	NA	NA	NA	NA	NA	NA	no	NA	NA	NA
ENSGALT00000005981	NC5	S5	ENSGALG00000003770	P2195	ANXA2	TSS5456	=	ENSGALT00000005981	1368	NA	10	+	Cufflinks	exon	NA	NA	ENSGALT00000005981	ANXA2	NA	NA	OK	310.767	1046.07	3.3661	0.000352453	0.011156	yes	OK	310.767	1046.07	3.3661	0.000352453	0.0277968	yes	NA	NA	NA	NA	NA	NA	NA	NA	NA	NA	NA	no	NA	NA	NA
ENSGALT00000005663	NC5	S5	ENSGALG00000003578	NA	FN1	TSS31820	=	ENSGALT00000005663	7083	NA	7	-	Cufflinks	exon	NA	NA	ENSGALT00000005663	FN1	NA	NA	OK	85.1617	163.263	1.91709	5.48e-05	0.00239393	yes	OK	3.0331	9.84733	3.24662	0.000518855	0.0356524	yes	6.0316	3.5616	-2.47	4	0	0	0	0	1	1	1	yes	4333533;4352509;4363479;4374637	4334400;4352781;4363497;4374816	NA
ENSGALT00000013522	NC5	S5	ENSGALG00000008306	P74	FGL2	TSS144	=	ENSGALT00000013522	4330	NA	1	+	Cufflinks	exon	NA	NA	ENSGALT00000013522	FGL2	NA	NA	OK	26.4794	84.8587	3.2047	7.17e-05	0.00298712	yes	OK	26.4794	84.8587	3.2047	7.17e-05	0.00958663	yes	NA	NA	NA	NA	NA	NA	NA	NA	NA	NA	NA	no	NA	NA	NA
ENSGALT00000009243	NC5	S5	ENSGALG00000005757	NA	IRF8	TSS7031	=	ENSGALT00000009243	1642	NA	11	-	Cufflinks	exon	NA	NA	ENSGALT00000009243	IRF8	NA	NA	OK	121.184	201.951	1.66648	7.34e-09	8.22e-07	yes	OK	13.85	43.8818	3.16837	0.000572058	0.0370433	yes	21.7289	11.4289	-10.3	0	0	0	0	0	0	1	1	yes	NA	NA	NA
ENSGALT00000011333	NC5	S5	ENSGALG00000007001	NA	TLR4	TSS10970	=	ENSGALT00000011333	3534	NA	17	+	Cufflinks	exon	NA	NA	ENSGALT00000011333	TLR4	NA	NA	OK	23.73	63.3667	2.67032	2.31e-06	0.000138106	yes	OK	21.7762	56.5831	2.59839	0.000423251	0.0312983	yes	89.2947	91.7665	2.4718	0	0	0	0	0	0	1	1	yes	NA	NA	NA
ENSGALT00000002682	NC5	S5	ENSGALG00000001749	NA	ACSBG2	TSS20884	=	ENSGALT00000002682	3631	NA	28	+	Cufflinks	exon	NA	NA	ENSGALT00000002682	ACSBG2	NA	NA	OK	17.3407	40.9279	2.36023	0.000240429	0.00828532	yes	OK	16.0051	39.4946	2.46764	0.000632087	0.0401481	yes	96.498	92.2979	-4.2001	1	0	0	0	0	0	0	0	yes	1633319	1633684	NA
ENSGALT00000044379	NC5	S5	ENSGALG00000026781	P1997	ALOX5AP	TSS4259	=	ENSGALT00000044379	2899	NA	1	-	Cufflinks	exon	NA	NA	ENSGALT00000044379	ALOX5AP	NA	NA	OK	26.3208	64.524	2.45144	0.000654181	0.0183969	yes	OK	26.3208	64.524	2.45144	0.000654181	0.0408647	yes	NA	NA	NA	NA	NA	NA	NA	NA	NA	NA	NA	no	NA	NA	NA
ENSGALT00000005328	NC5	S5	ENSGALG00000003370	P3360	KIAA1191	TSS8233	=	ENSGALT00000005328	2671	NA	13	+	Cufflinks	exon	NA	NA	ENSGALT00000005328	KIAA1191	NA	NA	OK	106.315	44.398	-2.39458	0.000710194	0.0195511	yes	OK	106.315	44.398	-2.39458	0.000710194	0.0427997	yes	NA	NA	NA	NA	NA	NA	NA	NA	NA	NA	NA	no	NA	NA	NA
ENSGALT00000005346	NC5	S5	ENSGALG00000003383	NA	KPNA6	TSS18827	=	ENSGALT00000005346	2991	NA	23	-	Cufflinks	exon	NA	NA	ENSGALT00000005346	KPNA6	NA	NA	OK	143.224	53.4782	-2.67817	0	0	yes	OK	89.7372	36.7916	-2.43907	0.000826259	0.0480406	yes	68.7974	62.6551	-6.1423	0	0	1	0	0	0	0	1	yes	NA	NA	NA
ENSGALT00000031766	NC5	S5	ENSGALG00000013971	NA	SGK1	TSS22250	=	ENSGALT00000031766	2412	NA	3	+	Cufflinks	exon	NA	NA	ENSGALT00000031766	SGK1	NA	NA	OK	320.858	130.069	-2.46682	0	0	yes	OK	207.012	81.9099	-2.52731	0.000507659	0.0352031	yes	62.9742	64.5183	1.5441	1	0	0	0	0	0	1	0	yes	55466515	55466536	NA
ENSGALT00000043205	NC5	S5	ENSGALG00000028696	NA	FTD	TSS27721	=	ENSGALT00000043205	6058	NA	5	+	Cufflinks	exon	NA	NA	ENSGALT00000043205	FTD	NA	NA	OK	38.2978	14.4623	-2.6481	0.000241053	0.00828532	yes	OK	37.9214	14.2519	-2.6608	0.000311815	0.0260426	yes	NA	NA	NA	NA	NA	NA	NA	NA	NA	NA	NA	no	NA	NA	NA
ENSGALT00000028029	NC5	S5	ENSGALG00000017347	P1087	HBE	TSS2321	=	ENSGALT00000028029	1270	NA	1	+	Cufflinks	exon	NA	NA	ENSGALT00000028029	HBE	NA	NA	OK	81.1267	28.6147	-2.83514	0.000646158	0.0182148	yes	OK	81.1267	28.6147	-2.83514	0.000646158	0.0406999	yes	NA	NA	NA	NA	NA	NA	NA	NA	NA	NA	NA	no	NA	NA	NA
CUFF.8059.1	NC5	S5	ENSGALG00000028801	NA	YPEL1	TSS12584	j	ENSGALT00000043623	3917	NA	19	+	Cufflinks	exon	NA	NA	ENSGALT00000043623	YPEL1	NA	NA	OK	28.9662	10.6511	-2.71955	1.81e-08	1.86e-06	yes	OK	23.1181	7.37498	-3.13466	0.000148613	0.0161625	yes	69.2415	79.8106	10.5691	1	0	0	0	0	0	0	0	yes	7228236	7228281	NA
ENSGALT00000033300	NC5	S5	ENSGALG00000009135	NA	PLEKHA3	TSS32014	=	ENSGALT00000033300	2786	NA	7	-	Cufflinks	exon	NA	NA	ENSGALT00000033300	PLEKHA3	NA	NA	OK	89.6264	27.8667	-3.21625	1.52e-05	0.000756253	yes	OK	87.9902	27.3814	-3.21351	2.93e-05	0.00461078	yes	98.2585	98.1744	-0.0841	0	0	0	0	0	0	1	1	yes	NA	NA	NA
ENSGALT00000002634	NC5	S5	ENSGALG00000001717	NA	SLC16A1	TSS20073	=	ENSGALT00000002634	4034	NA	26	-	Cufflinks	exon	NA	NA	ENSGALT00000002634	SLC16A1	NA	NA	OK	102.102	32.2425	-3.1667	2.36e-05	0.00110113	yes	OK	101.403	31.1533	-3.25498	3.46e-05	0.00529079	yes	96.6219	99.3154	2.6935	1	0	0	0	0	0	0	0	yes	3560135	3560157	NA
CUFF.18000.2	NC5	S5	ENSGALG00000011525	NA	BAG5	TSS29461	j	ENSGALT00000018794	4640	NA	5	-	Cufflinks	exon	NA	NA	ENSGALT00000018794	BAG5	NA	NA	OK	84.0096	24.8853	-3.37587	1.12e-05	0.00057549	yes	OK	83.7949	24.8318	-3.37449	1.2e-05	0.00218706	yes	NA	NA	NA	NA	NA	NA	NA	NA	NA	NA	NA	no	NA	NA	NA
ENSGALT00000045679	NC5	S5	ENSGALG00000026639	NA	C11ORF75	TSS2226	=	ENSGALT00000045679	832	NA	1	+	Cufflinks	exon	NA	NA	ENSGALT00000045679	C11ORF75	NA	NA	OK	181.909	49.6626	-3.66291	9.64e-08	8.45e-06	yes	OK	156.721	45.394	-3.45245	4.18e-05	0.00613329	yes	91.4048	86.1535	-5.2513	0	0	1	0	0	0	0	1	yes	NA	NA	NA
ENSGALT00000020752	NC5	S5	ENSGALG00000012712	P5773	RBM24	TSS13868	=	ENSGALT00000020752	2818	NA	2	+	Cufflinks	exon	NA	NA	ENSGALT00000020752	RBM24	NA	NA	OK	73.5758	20.9537	-3.51136	6.53e-06	0.00034914	yes	OK	73.5647	20.9418	-3.51282	6.57e-06	0.00135969	yes	NA	NA	NA	NA	NA	NA	NA	NA	NA	NA	NA	no	NA	NA	NA
CUFF.12162.6	NC5	S5	ENSGALG00000000223	NA	GGA.5519	TSS19949	j	ENSGALT00000040724	938	NA	26	-	Cufflinks	exon	NA	NA	ENSGALT00000040724	GGA.5519	NA	NA	OK	419.767	117.145	-3.5833	0	0	yes	OK	208.11	58.9619	-3.52956	1.15e-05	0.00218011	yes	50.3324	49.5775	-0.7549	1	0	0	0	0	1	0	1	yes	908575	908731	NA
ENSGALT00000006631	NC5	S5	ENSGALG00000004170	P6887	ADA	TSS16806	=	ENSGALT00000006631	2655	NA	20	+	Cufflinks	exon	NA	NA	ENSGALT00000006631	ADA	NA	NA	OK	259.736	66.5638	-3.90204	4.29e-07	3.1e-05	yes	OK	259.736	66.5638	-3.90204	4.29e-07	0.000166387	yes	NA	NA	NA	NA	NA	NA	NA	NA	NA	NA	NA	no	NA	NA	NA
CUFF.15064.4	NC5	S5	ENSGALG00000016684	NA	RHAG	TSS22809	j	ENSGALT00000026922	1270	NA	3	+	Cufflinks	exon	NA	NA	ENSGALT00000026922	RHAG	NA	NA	OK	834.735	213.146	-3.91627	0	0	yes	OK	615.116	156.956	-3.91901	6.18e-07	0.000217284	yes	73.6378	73.69	0.0522	1	0	0	0	0	0	1	1	yes	108396475	108396475	NA
ENSGALT00000026922	NC5	S5	ENSGALG00000016684	NA	RHAG	TSS22809	=	ENSGALT00000026922	3705	NA	3	+	Cufflinks	exon	NA	NA	ENSGALT00000026922	RHAG	NA	NA	OK	834.735	213.146	-3.91627	0	0	yes	OK	208.662	51.6981	-4.03618	5.17e-07	0.00018608	yes	24.2548	24.9974	0.7426	0	0	1	1	0	0	1	1	yes	NA	NA	NA
CUFF.3838.4	NC5	S5	ENSGALG00000007048	NA	SYNM	TSS5670	=	ENSGALT00000033905	5906	NA	10	+	Cufflinks	exon	NA	NA	ENSGALT00000033905	SYNM	NA	NA	OK	66.8079	15.677	-4.26153	0	0	yes	OK	13.7158	3.34951	-4.09488	4.85e-05	0.00699723	yes	21.3658	20.5302	-0.8356	0	0	0	0	0	0	0	1	yes	NA	NA	NA
ENSGALT00000045333	NC5	S5	ENSGALG00000026081	P7170	RBM38	TSS17408	=	ENSGALT00000045333	2245	NA	20	-	Cufflinks	exon	NA	NA	ENSGALT00000045333	RBM38	NA	NA	OK	239.276	55.9975	-4.27297	6.38e-08	5.81e-06	yes	OK	239.276	55.9975	-4.27297	6.38e-08	3.21e-05	yes	NA	NA	NA	NA	NA	NA	NA	NA	NA	NA	NA	no	NA	NA	NA
CUFF.3838.3	NC5	S5	ENSGALG00000007048	NA	SYNM	TSS5670	j	ENSGALT00000033905	6882	NA	10	+	Cufflinks	exon	NA	NA	ENSGALT00000033905	SYNM	NA	NA	OK	66.8079	15.677	-4.26153	0	0	yes	OK	53.0421	12.3275	-4.30275	1.61e-07	7.15e-05	yes	78.6343	79.395	0.7607	0	0	0	0	1	0	0	0	yes	NA	NA	NA
ENSGALT00000018137	NC5	S5	ENSGALG00000011126	NA	JAZF1	TSS15013	=	ENSGALT00000018137	2912	NA	2	-	Cufflinks	exon	NA	NA	ENSGALT00000018137	JAZF1	NA	NA	OK	52.1905	12.0477	-4.33199	9.99e-08	8.66e-06	yes	OK	51.5584	11.313	-4.55743	4.92e-07	0.000181563	yes	NA	NA	NA	NA	NA	NA	NA	NA	NA	NA	NA	no	NA	NA	NA
ENSGALT00000037476	NC5	S5	ENSGALG00000012192	NA	NT5C3A	TSS13741	=	ENSGALT00000037476	1644	NA	2	+	Cufflinks	exon	NA	NA	ENSGALT00000037476	NT5C3A	NA	NA	OK	452.619	90.304	-5.01215	1.75e-09	2.21e-07	yes	OK	447.45	84.1772	-5.31559	1.31e-08	1.1e-05	yes	93.2154	98.858	5.6426	0	0	0	0	0	0	1	0	yes	NA	NA	NA
CUFF.3178.2	NC5	S5	ENSGALG00000026639	NA	C11ORF75	TSS2227	j	ENSGALT00000045679	1513	NA	1	+	Cufflinks	exon	NA	NA	ENSGALT00000045679	C11ORF75	NA	NA	OK	181.909	49.6626	-3.66291	9.64e-08	8.45e-06	yes	OK	23.2113	4.2675	-5.43907	0.000433641	0.0315161	yes	8.593	12.7598	4.1668	1	0	0	0	0	0	1	0	yes	185143777	185143810	NA
ENSGALT00000028027	NC5	S5	ENSGALG00000017345	P1084	HBG1	TSS2318	=	ENSGALT00000028027	890	NA	1	+	Cufflinks	exon	NA	NA	ENSGALT00000028027	HBG1	NA	NA	OK	850.667	118.485	-7.17953	9.92e-13	2.05e-10	yes	OK	850.667	118.485	-7.17953	9.92e-13	3e-09	yes	NA	NA	NA	NA	NA	NA	NA	NA	NA	NA	NA	no	NA	NA	NA
CUFF.9749.9	NC5	S5	ENSGALG00000008399	NA	ANKRD12	TSS15658	j	ENSGALT00000013683	7091	NA	2	-	Cufflinks	exon	NA	NA	ENSGALT00000013683	ANKRD12	NA	NA	OK	21.3087	10.6525	-2.00035	0.000543471	0.0158131	yes	OK	1.30889	0	1.79769e+308	0.000506146	0.0352031	yes	0	6.1425	6.1425	0	0	1	0	0	1	1	1	yes	NA	NA	NA
CUFF.17248.15	NC5	S5	ENSGALG00000006619	NA	FBXO3	TSS28938	j	ENSGALT00000010684	3079	NA	5	-	Cufflinks	exon	NA	NA	ENSGALT00000010684	FBXO3	NA	NA	OK	286.989	84.7046	-3.38811	0	0	yes	OK	3.70077	0	-1.79769e+308	0.000237141	0.0232783	yes	0	1.2895	1.2895	1	0	0	0	0	1	1	0	yes	17688031	17688088	NA
CUFF.18314.15	NC5	S5	ENSGALG00000002710	NA	IPMK	TSS30026	j	ENSGALT00000004276	5585	NA	6	+	Cufflinks	exon	NA	NA	ENSGALT00000004276	IPMK	NA	NA	OK	462.702	143.468	-3.22514	0	0	yes	OK	3.43994	0	-1.79769e+308	1.67e-05	0.00294377	yes	0	0.7434	0.7434	0	0	0	0	0	0	1	0	yes	NA	NA	NA
CUFF.18314.8	NC5	S5	ENSGALG00000002710	NA	IPMK	TSS30019	j	ENSGALT00000004276	5896	NA	6	+	Cufflinks	exon	NA	NA	ENSGALT00000004276	IPMK	NA	NA	OK	462.702	143.468	-3.22514	0	0	yes	OK	2.42413	0	-1.79769e+308	6.56e-05	0.00901411	yes	0	0.5239	0.5239	1	0	1	0	1	0	1	0	yes	4761132	4761178	NA
CUFF.7430.8	NC5	S5	ENSGALG00000001943	NA	RHBDF2	TSS11675	j	ENSGALT00000003008	3819	NA	18	+	Cufflinks	exon	NA	NA	ENSGALT00000003008	RHBDF2	NA	NA	OK	48.3439	25.3741	-1.90525	5.07e-08	4.8e-06	yes	OK	2.24871	0	-1.79769e+308	0.000620928	0.0396058	yes	0	4.6515	4.6515	1	0	0	0	0	2	0	0	yes	4341834	4342124	NA
CUFF.8169.3	NC5	S5	ENSGALG00000005699	NA	NLK	TSS12661	j	ENSGALT00000009143	3853	NA	19	+	Cufflinks	exon	NA	NA	ENSGALT00000009143	NLK	NA	NA	OK	63.6501	35.8207	-1.77691	0	0	yes	OK	2.89814	0	-1.79769e+308	0.000324228	0.0269305	yes	0	4.5532	4.5532	0	0	1	0	0	0	0	0	yes	NA	NA	NA
TCONS_00029004	NC5	S5	XLOC_008236	NA	ENSGALG00000004904	TSS14576	o	ENSGALT00000007843	817	NA	2	-	Cufflinks	exon	NA	NA	ENSGALT00000007843	ENSGALG00000004904	NA	CUFF.8242.2	OK	27.3985	0	-1.79769e+308	2.83e-05	0.00131071	yes	OK	27.3985	0	-1.79769e+308	2.83e-05	0.00455467	yes	NA	NA	NA	NA	NA	NA	NA	NA	NA	NA	NA	no	NA	NA	NA
TCONS_00033704	NC5	S5	XLOC_009790	NA	AHCY	TSS17157	x	ENSGALT00000003157	1930	NA	20	-	Cufflinks	exon	NA	NA	ENSGALT00000003157	AHCY	NA	CUFF.10487.7	OK	13.1539	0	-1.79769e+308	1.04e-11	1.89e-09	yes	OK	9.11681	0	-1.79769e+308	2.88e-05	0.00458095	yes	NA	69.3088	NA	1	0	0	0	0	0	0	0	yes	1763348	1763379	NA
TCONS_00058249	NC5	S5	XLOC_016978	NA	NA	TSS29845	NA	NA	1646	NA	5	*	Cufflinks	exon	NA	NA	NA	NA	NA	CUFF.17808.1	OK	1.95273	0	-1.79769e+308	0.000280629	0.00931863	yes	OK	1.95273	0	-1.79769e+308	0.000280629	0.0254028	yes	NA	NA	NA	NA	NA	NA	NA	NA	NA	NA	NA	no	NA	NA	NA
TCONS_00058250	NC5	S5	XLOC_016979	NA	NA	TSS29846	NA	NA	1636	NA	5	*	Cufflinks	exon	NA	NA	NA	NA	NA	CUFF.17809.1	OK	1.83328	0	-1.79769e+308	0.000331771	0.0106556	yes	OK	1.83328	0	-1.79769e+308	0.000331771	0.0272575	yes	NA	NA	NA	NA	NA	NA	NA	NA	NA	NA	NA	no	NA	NA	NA
TCONS_00058252	NC5	S5	XLOC_016981	NA	NA	TSS29848	NA	NA	1073	NA	5	*	Cufflinks	exon	NA	NA	NA	NA	NA	CUFF.17811.1	OK	2.70663	0	-1.79769e+308	0.000413525	0.0127585	yes	OK	2.70663	0	-1.79769e+308	0.000413525	0.0308703	yes	NA	NA	NA	NA	NA	NA	NA	NA	NA	NA	NA	no	NA	NA	NA
TCONS_00035529	NC5	S5	XLOC_010333	NA	NA	TSS18059	NA	NA	386	NA	21	*	Cufflinks	exon	NA	NA	NA	NA	NA	CUFF.10976.1	OK	0.599479	17.2691	28.8068	0.000383032	0.0119749	yes	OK	0.599479	17.2691	28.8068	0.000383032	0.0295424	yes	NA	NA	NA	NA	NA	NA	NA	NA	NA	NA	NA	no	NA	NA	NA
TCONS_00035528	NC5	S5	XLOC_010332	NA	NA	TSS18058	NA	NA	1440	NA	21	*	Cufflinks	exon	NA	NA	NA	NA	NA	CUFF.10975.1	OK	0.234627	5.10542	21.7597	5.74e-06	0.0003153	yes	OK	0.234627	5.10542	21.7597	5.74e-06	0.00126841	yes	NA	NA	NA	NA	NA	NA	NA	NA	NA	NA	NA	no	NA	NA	NA
TCONS_00035527	NC5	S5	XLOC_010331	NA	NA	TSS18057	NA	NA	1594	NA	21	*	Cufflinks	exon	NA	NA	NA	NA	NA	CUFF.10974.1	OK	0.264198	4.69701	17.7784	2.58e-06	0.000152607	yes	OK	0.264198	4.69701	17.7784	2.58e-06	0.000650909	yes	NA	NA	NA	NA	NA	NA	NA	NA	NA	NA	NA	no	NA	NA	NA
TCONS_00035530	NC5	S5	XLOC_010334	NA	NA	TSS18060	NA	NA	1401	NA	21	*	Cufflinks	exon	NA	NA	NA	NA	NA	CUFF.10977.1	OK	0.180166	3.17538	17.6247	8.99e-05	0.0036073	yes	OK	0.180166	3.17538	17.6247	8.99e-05	0.0113269	yes	NA	NA	NA	NA	NA	NA	NA	NA	NA	NA	NA	no	NA	NA	NA
TCONS_00032456	NC5	S5	XLOC_009311	NA	NA	TSS16442	NA	NA	2421	NA	2	*	Cufflinks	exon	NA	NA	NA	NA	NA	CUFF.9368.1	OK	0.17331	1.97675	11.4059	0.000147822	0.00546428	yes	OK	0.17331	1.97675	11.4059	0.000147822	0.0161625	yes	NA	NA	NA	NA	NA	NA	NA	NA	NA	NA	NA	no	NA	NA	NA
ENSGALT00000018388	NC5	S5	ENSGALG00000011267	NA	EFHB	TSS15048	=	ENSGALT00000018388	1923	NA	2	-	Cufflinks	exon	NA	NA	ENSGALT00000018388	EFHB	NA	NA	OK	0.528328	5.42554	10.2693	7.43e-06	0.00038731	yes	OK	0.52828	5.35784	10.1421	7.85e-06	0.00158195	yes	NA	NA	NA	NA	NA	NA	NA	NA	NA	NA	NA	no	NA	NA	NA
ENSGALT00000046059	NC5	S5	ENSGALG00000026525	P2852	EBP	TSS6969	=	ENSGALT00000046059	267	NA	11	-	Cufflinks	exon	NA	NA	ENSGALT00000046059	EBP	NA	NA	OK	22.0499	195.243	8.85462	1.19e-05	0.000605839	yes	OK	22.0499	195.243	8.85462	1.19e-05	0.00218532	yes	NA	NA	NA	NA	NA	NA	NA	NA	NA	NA	NA	no	NA	NA	NA
ENSGALT00000011708	NC5	S5	ENSGALG00000007236	P4200	ENSGALG00000007236	TSS10140	=	ENSGALT00000011708	1420	NA	15	+	Cufflinks	exon	NA	NA	ENSGALT00000011708	ENSGALG00000007236	NA	NA	OK	0.538027	4.0185	7.46892	0.00071347	0.0195954	yes	OK	0.538027	4.0185	7.46892	0.00071347	0.0427997	yes	NA	NA	NA	NA	NA	NA	NA	NA	NA	NA	NA	no	NA	NA	NA
ENSGALT00000009642	NC5	S5	ENSGALG00000005995	NA	SLC13A5	TSS12683	=	ENSGALT00000009642	2950	NA	19	+	Cufflinks	exon	NA	NA	ENSGALT00000009642	SLC13A5	NA	NA	OK	0.393586	2.87154	7.29582	0.000149318	0.00550231	yes	OK	0.393586	2.63112	6.68501	0.000721927	0.0431104	yes	NA	NA	NA	NA	NA	NA	NA	NA	NA	NA	NA	no	NA	NA	NA
TCONS_00052896	NC5	S5	XLOC_015329	NA	TNIP2	TSS27038	x	ENSGALT00000025263	9127	NA	4	-	Cufflinks	exon	NA	NA	ENSGALT00000025263	TNIP2	NA	CUFF.16663.1	OK	0.885666	5.69044	6.42506	8.33e-07	5.63e-05	yes	OK	0.885666	5.69044	6.42506	8.33e-07	0.000267834	yes	NA	NA	NA	NA	NA	NA	NA	NA	NA	NA	NA	no	NA	NA	NA
TCONS_00009320	NC5	S5	XLOC_002463	NA	NA	TSS4620	NA	NA	3111	NA	1	*	Cufflinks	exon	NA	NA	NA	NA	NA	CUFF.528.1	OK	1.08247	6.87156	6.34803	1.46e-05	0.000735061	yes	OK	1.08247	6.87156	6.34803	1.46e-05	0.00260234	yes	NA	NA	NA	NA	NA	NA	NA	NA	NA	NA	NA	no	NA	NA	NA
TCONS_00009395	NC5	S5	XLOC_002538	NA	NA	TSS4695	NA	NA	2229	NA	1	*	Cufflinks	exon	NA	NA	NA	NA	NA	CUFF.964.1	OK	2.74501	15.4259	5.61961	6.12e-06	0.000331793	yes	OK	2.74501	15.4259	5.61961	6.12e-06	0.0013041	yes	NA	NA	NA	NA	NA	NA	NA	NA	NA	NA	NA	no	NA	NA	NA
ENSGALT00000026534	NC5	S5	ENSGALG00000016446	NA	ATP6V1C2	TSS22653	=	ENSGALT00000026534	1286	NA	3	+	Cufflinks	exon	NA	NA	ENSGALT00000026534	ATP6V1C2	NA	NA	OK	7.7332	41.6939	5.39155	1.99e-06	0.000120555	yes	OK	7.7332	41.6939	5.39155	1.99e-06	0.000527864	yes	NA	NA	NA	NA	NA	NA	NA	NA	NA	NA	NA	no	NA	NA	NA
CUFF.9347.3	NC5	S5	ENSGALG00000012784	NA	TXNDC5	TSS13905	j	ENSGALT00000020859	2832	NA	2	+	Cufflinks	exon	NA	NA	ENSGALT00000020859	TXNDC5	NA	NA	OK	31.8193	79.0313	2.48375	2.44e-15	6.84e-13	yes	OK	2.03732	10.6874	5.24583	0.000686172	0.0421661	yes	13.523	6.4028	-7.1202	0	0	0	0	0	0	1	0	yes	NA	NA	NA
TCONS_00009392	NC5	S5	XLOC_002535	NA	NA	TSS4692	NA	NA	2117	NA	1	*	Cufflinks	exon	NA	NA	NA	NA	NA	CUFF.961.1	OK	2.56511	12.7851	4.98423	5.42e-05	0.00238408	yes	OK	2.56511	12.7851	4.98423	5.42e-05	0.00772271	yes	NA	NA	NA	NA	NA	NA	NA	NA	NA	NA	NA	no	NA	NA	NA
TCONS_00032942	NC5	S5	XLOC_009611	NA	NA	TSS16800	NA	NA	1040	NA	20	+	Cufflinks	exon	NA	NA	NA	NA	NA	CUFF.10576.1	OK	267.757	1047.46	3.91196	0.000505234	0.0150737	yes	OK	267.757	1047.46	3.91196	0.000505234	0.0352031	yes	NA	NA	NA	NA	NA	NA	NA	NA	NA	NA	NA	no	NA	NA	NA
TCONS_00041702	NC5	S5	XLOC_012202	NA	NA	TSS21252	NA	NA	650	NA	28	-	Cufflinks	exon	NA	NA	NA	NA	NA	CUFF.12971.1	OK	23.416	90.804	3.87786	3.15e-05	0.00143894	yes	OK	23.416	90.804	3.87786	3.15e-05	0.00490285	yes	NA	NA	NA	NA	NA	NA	NA	NA	NA	NA	NA	no	NA	NA	NA
CUFF.3777.3	NC5	S5	ENSGALG00000006511	NA	BCL2A1	TSS5607	j	ENSGALT00000010523	931	NA	10	+	Cufflinks	exon	NA	NA	ENSGALT00000010523	BCL2A1	NA	NA	OK	35.8765	121.039	3.37377	3.3e-07	2.47e-05	yes	OK	13.2325	48.3464	3.6536	0.000597451	0.0382698	yes	39.9428	36.8835	-3.0593	0	0	0	0	0	0	1	0	yes	NA	NA	NA
ENSGALT00000016586	NC5	S5	ENSGALG00000010203	P13807	ENSGALG00000010203	TSS33377	=	ENSGALT00000016586	2541	NA	8	-	Cufflinks	exon	NA	NA	ENSGALT00000016586	ENSGALG00000010203	NA	NA	OK	3.7462	13.3534	3.5645	0.000292238	0.00959568	yes	OK	3.7462	13.3534	3.5645	0.000292238	0.0257684	yes	NA	NA	NA	NA	NA	NA	NA	NA	NA	NA	NA	no	NA	NA	NA
ENSGALT00000043563	NC5	S5	ENSGALG00000026970	P11372	ENSGALG00000026970	TSS27602	=	ENSGALT00000043563	749	NA	5	+	Cufflinks	exon	NA	NA	ENSGALT00000043563	ENSGALG00000026970	NA	NA	OK	239.149	794.783	3.32338	5.33e-06	0.00029389	yes	OK	239.149	794.783	3.32338	5.33e-06	0.00120152	yes	NA	NA	NA	NA	NA	NA	NA	NA	NA	NA	NA	no	NA	NA	NA
CUFF.14296.8	NC5	S5	ENSGALG00000013992	NA	ENSGALG00000013992	TSS22255	j	ENSGALT00000022671	4210	NA	3	+	Cufflinks	exon	NA	NA	ENSGALT00000022671	ENSGALG00000013992	NA	NA	OK	7.3876	25.5627	3.46021	0	0	yes	OK	2.94702	9.68374	3.28595	0.000858843	0.0497438	yes	37.8823	39.8914	2.0091	0	0	1	0	1	0	1	0	yes	NA	NA	NA
CUFF.3158.1	NC5	S5	ENSGALG00000022718	P2046	FUT4	TSS4350	=	ENSGALT00000015959	3892	NA	1	-	Cufflinks	exon	NA	NA	ENSGALT00000015959	FUT4	NA	NA	OK	3.57793	11.4613	3.20332	0.00034912	0.0110917	yes	OK	3.57793	11.4613	3.20332	0.00034912	0.0277771	yes	NA	NA	NA	NA	NA	NA	NA	NA	NA	NA	NA	no	NA	NA	NA
ENSGALT00000006275	NC5	S5	ENSGALG00000003939	P8959	KLF2	TSS21313	=	ENSGALT00000006275	2164	NA	28	-	Cufflinks	exon	NA	NA	ENSGALT00000006275	KLF2	NA	NA	OK	10.4786	32.897	3.13947	0.00010047	0.00397653	yes	OK	10.4786	32.897	3.13947	0.00010047	0.0124493	yes	NA	NA	NA	NA	NA	NA	NA	NA	NA	NA	NA	no	NA	NA	NA
ENSGALT00000013006	NC5	S5	ENSGALG00000008014	P7188	CEBPB	TSS17444	=	ENSGALT00000013006	987	NA	20	-	Cufflinks	exon	NA	NA	ENSGALT00000013006	CEBPB	NA	NA	OK	27.0102	80.7668	2.99024	0.000299895	0.00979242	yes	OK	27.0102	80.7668	2.99024	0.000299895	0.0257684	yes	NA	NA	NA	NA	NA	NA	NA	NA	NA	NA	NA	no	NA	NA	NA
TCONS_00045073	NC5	S5	XLOC_013062	NA	NA	TSS22986	NA	NA	8568	NA	3	-	Cufflinks	exon	NA	NA	NA	NA	NA	CUFF.13309.1	OK	3.28144	9.60038	2.92566	0.000258441	0.00883131	yes	OK	3.28144	9.60038	2.92566	0.000258441	0.0242662	yes	NA	NA	NA	NA	NA	NA	NA	NA	NA	NA	NA	no	NA	NA	NA
TCONS_00013736	NC5	S5	XLOC_004190	NA	NA	TSS7189	NA	NA	4547	NA	11	*	Cufflinks	exon	NA	NA	NA	NA	NA	CUFF.4398.1	OK	18.3607	52.4167	2.85482	0.000108716	0.00424569	yes	OK	18.3607	52.4167	2.85482	0.000108716	0.0131476	yes	NA	NA	NA	NA	NA	NA	NA	NA	NA	NA	NA	no	NA	NA	NA
ENSGALT00000027869	NC5	S5	ENSGALG00000017239	P1038	CTSC	TSS2238	=	ENSGALT00000027869	2035	NA	1	+	Cufflinks	exon	NA	NA	ENSGALT00000027869	CTSC	NA	NA	OK	90.3536	241.593	2.67385	0.000437428	0.0132867	yes	OK	90.3536	241.593	2.67385	0.000437428	0.0315965	yes	NA	NA	NA	NA	NA	NA	NA	NA	NA	NA	NA	no	NA	NA	NA
ENSGALT00000041135	NC5	S5	ENSGALG00000024332	P8777	CDC34	TSS20943	=	ENSGALT00000041135	1532	NA	28	+	Cufflinks	exon	NA	NA	ENSGALT00000041135	CDC34	NA	NA	OK	109.423	42.1735	-2.5946	0.000438927	0.0132979	yes	OK	109.423	42.1735	-2.5946	0.000438927	0.0315965	yes	NA	NA	NA	NA	NA	NA	NA	NA	NA	NA	NA	no	NA	NA	NA
CUFF.18881.7	NC5	S5	ENSGALG00000009369	NA	PRDX3	TSS31014	j	ENSGALT00000015262	940	NA	6	-	Cufflinks	exon	NA	NA	ENSGALT00000015262	PRDX3	NA	NA	OK	713.791	270.836	-2.63551	9.3e-12	1.74e-09	yes	OK	531.338	201.101	-2.64215	0.000339068	0.0272907	yes	74.2519	74.4389	0.187	1	0	0	0	1	0	0	0	yes	29560685	29560739	NA
CUFF.20263.2	NC5	S5	ENSGALG00000010101	NA	ENSGALG00000010101	TSS32812	j	ENSGALT00000033175	2609	NA	8	+	Cufflinks	exon	NA	NA	ENSGALT00000033175	ENSGALG00000010101	NA	NA	OK	117.441	43.1012	-2.72476	7.71e-05	0.00318109	yes	OK	117.192	43.0026	-2.72523	8.12e-05	0.0104929	yes	NA	NA	NA	NA	NA	NA	NA	NA	NA	NA	NA	no	NA	NA	NA
ENSGALT00000024592	NC5	S5	ENSGALG00000015240	NA	CPOX	TSS3448	=	ENSGALT00000024592	5084	NA	1	-	Cufflinks	exon	NA	NA	ENSGALT00000024592	CPOX	NA	NA	OK	539.666	212.325	-2.54171	8.74e-07	5.87e-05	yes	OK	89.3073	32.2473	-2.76945	7.03e-05	0.00949418	yes	15.1877	16.5486	1.3609	1	0	1	0	0	0	0	0	yes	83567820	83567895	NA
CUFF.18881.6	NC5	S5	ENSGALG00000009369	NA	PRDX3	TSS31014	j	ENSGALT00000015262	5923	NA	6	-	Cufflinks	exon	NA	NA	ENSGALT00000015262	PRDX3	NA	NA	OK	713.791	270.836	-2.63551	9.3e-12	1.74e-09	yes	OK	27.3885	9.88719	-2.7701	0.000251913	0.0239507	yes	3.6506	3.837	0.1864	0	0	0	1	0	0	0	0	yes	NA	NA	NA
CUFF.17248.16	NC5	S5	ENSGALG00000006619	NA	FBXO3	TSS28940	j	ENSGALT00000010684	3457	NA	5	-	Cufflinks	exon	NA	NA	ENSGALT00000010684	FBXO3	NA	NA	OK	286.989	84.7046	-3.38811	0	0	yes	OK	39.5742	14.1665	-2.79349	0.000474968	0.0338684	yes	16.7246	13.7894	-2.9352	0	0	3	0	0	1	1	0	yes	NA	NA	NA
CUFF.11974.6	NC5	S5	ENSGALG00000027046	NA	INTS3	TSS19503	j	ENSGALT00000044786	1516	NA	25	-	Cufflinks	exon	NA	NA	ENSGALT00000044786	INTS3	NA	NA	OK	83.0039	35.5907	-2.33218	1.92e-07	1.55e-05	yes	OK	76.5007	26.8789	-2.84613	0.000254263	0.0240231	yes	75.5223	92.1652	16.6429	0	0	0	0	0	0	1	0	yes	NA	NA	NA
CUFF.11292.1	NC5	S5	ENSGALG00000000231	NA	BNIP3L	TSS18258	j	ENSGALT00000000310	4878	NA	22	-	Cufflinks	exon	NA	NA	ENSGALT00000000310	BNIP3L	NA	NA	OK	679.195	199.503	-3.40445	6.75e-05	0.00284516	yes	OK	60.4429	21.1564	-2.85696	0.000132502	0.0151745	yes	NA	NA	NA	NA	NA	NA	NA	NA	NA	NA	NA	no	NA	NA	NA
CUFF.10121.1	NC5	S5	ENSGALG00000028264	NA	TMEM55A	TSS15919	j	ENSGALT00000046102	3272	NA	2	-	Cufflinks	exon	NA	NA	ENSGALT00000046102	TMEM55A	NA	NA	OK	34.3581	11.7942	-2.91315	5.47e-05	0.00239393	yes	OK	32.5676	11.2896	-2.88474	0.000293991	0.0257684	yes	95.7216	94.7887	-0.9329	0	0	0	0	0	0	1	0	yes	NA	NA	NA
CUFF.11359.24	NC5	S5	ENSGALG00000003594	NA	CHANK1	TSS18328	j	ENSGALT00000005683	7229	NA	22	-	Cufflinks	exon	NA	NA	ENSGALT00000005683	CHANK1	NA	NA	OK	1055.1	230.41	-4.57925	0	0	yes	OK	17.7948	5.92873	-3.00145	0.000156123	0.0166205	yes	2.5731	1.6866	-0.8865	3	0	2	0	0	3	0	1	yes	2614316;2614967;2617588	2614439;2615033;2617751	NA
CUFF.12348.7	NC5	S5	ENSGALG00000002778	NA	C26H6ORF106	TSS19861	j	ENSGALT00000004387	4499	NA	26	+	Cufflinks	exon	NA	NA	ENSGALT00000004387	C26H6ORF106	NA	NA	OK	269.588	119.575	-2.25455	0	0	yes	OK	24.3623	8.02511	-3.03576	0.000279761	0.0254028	yes	6.7114	9.0369	2.3255	0	0	0	0	0	0	1	0	yes	NA	NA	NA
CUFF.18314.7	NC5	S5	ENSGALG00000002710	NA	IPMK	TSS30019	j	ENSGALT00000004276	5916	NA	6	+	Cufflinks	exon	NA	NA	ENSGALT00000004276	IPMK	NA	NA	OK	462.702	143.468	-3.22514	0	0	yes	OK	29.1269	9.51896	-3.05989	9.22e-05	0.0115141	yes	6.6349	6.295	-0.3399	2	0	1	0	0	0	1	0	yes	4748625;4761132	4748684;4761178	NA
CUFF.13549.2	NC5	S5	ENSGALG00000026727	NA	SLC30A10	TSS21739	j	ENSGALT00000043961	5246	NA	3	+	Cufflinks	exon	NA	NA	ENSGALT00000043961	SLC30A10	NA	NA	OK	26.4243	8.54276	-3.09318	8.65e-05	0.00350448	yes	OK	25.8907	8.324	-3.11038	0.000167142	0.0175464	yes	NA	NA	NA	NA	NA	NA	NA	NA	NA	NA	NA	no	NA	NA	NA
ENSGALT00000020121	NC5	S5	ENSGALG00000012313	P1388	H1F0	TSS2943	=	ENSGALT00000020121	573	NA	1	-	Cufflinks	exon	NA	NA	ENSGALT00000020121	H1F0	NA	NA	OK	1465.44	464.839	-3.15257	1.83e-05	0.000886269	yes	OK	1465.44	464.839	-3.15257	1.83e-05	0.00318343	yes	NA	NA	NA	NA	NA	NA	NA	NA	NA	NA	NA	no	NA	NA	NA
CUFF.1730.1	NC5	S5	ENSGALG00000015375	NA	PLCXD2	TSS1252	j	ENSGALT00000024806	6822	NA	1	+	Cufflinks	exon	NA	NA	ENSGALT00000024806	PLCXD2	NA	NA	OK	24.741	6.87535	-3.59851	2.64e-08	2.63e-06	yes	OK	19.418	6.08952	-3.18877	2.1e-05	0.00348962	yes	88.5703	78.4851	-10.0852	0	0	0	0	0	1	0	0	yes	NA	NA	NA
CUFF.1532.11	NC5	S5	ENSGALG00000018512	NA	YBX3	TSS1090	j	ENSGALT00000029277	921	NA	1	+	Cufflinks	exon	NA	NA	ENSGALT00000029277	YBX3	NA	NA	OK	798.561	249.214	-3.20432	1.99e-07	1.59e-05	yes	OK	729.514	228.159	-3.19738	1.09e-05	0.00207745	yes	91.5514	91.3536	-0.1978	1	0	1	0	0	1	1	0	yes	77838085	77838087	NA
TCONS_00010091	NC5	S5	XLOC_003181	NA	NA	TSS5361	NA	NA	1241	NA	10	+	Cufflinks	exon	NA	NA	NA	NA	NA	CUFF.3426.1	OK	60.8692	18.9308	-3.21536	0.000274667	0.00917246	yes	OK	60.8692	18.9308	-3.21536	0.000274667	0.0251645	yes	NA	NA	NA	NA	NA	NA	NA	NA	NA	NA	NA	no	NA	NA	NA
TCONS_00040990	NC5	S5	XLOC_012011	NA	NA	TSS20909	NA	NA	1092	NA	28	+	Cufflinks	exon	NA	NA	NA	NA	NA	CUFF.12881.1	OK	215.329	65.9829	-3.26341	6.28e-06	0.000338475	yes	OK	215.329	65.9829	-3.26341	6.28e-06	0.00131793	yes	NA	NA	NA	NA	NA	NA	NA	NA	NA	NA	NA	no	NA	NA	NA
TCONS_00067954	NC5	S5	XLOC_019772	NA	NA	TSS34816	NA	NA	3167	NA	9	*	Cufflinks	exon	NA	NA	NA	NA	NA	CUFF.20891.1	OK	19.3654	5.91001	-3.27671	0.000361918	0.0113957	yes	OK	19.3654	5.91001	-3.27671	0.000361918	0.0283477	yes	NA	NA	NA	NA	NA	NA	NA	NA	NA	NA	NA	no	NA	NA	NA
CUFF.17248.18	NC5	S5	ENSGALG00000006619	NA	FBXO3	TSS28941	j	ENSGALT00000010684	728	NA	5	-	Cufflinks	exon	NA	NA	ENSGALT00000010684	FBXO3	NA	NA	OK	286.989	84.7046	-3.38811	0	0	yes	OK	137.387	41.7769	-3.28857	0.000286532	0.0257497	yes	49.3207	47.8719	-1.4488	0	0	1	0	0	0	0	1	yes	NA	NA	NA
ENSGALT00000016612	NC5	S5	ENSGALG00000010219	P13527	UROD	TSS32832	=	ENSGALT00000016612	1229	NA	8	+	Cufflinks	exon	NA	NA	ENSGALT00000016612	UROD	NA	NA	OK	431.802	126.696	-3.40818	1.56e-06	9.94e-05	yes	OK	431.802	126.696	-3.40818	1.56e-06	0.000453212	yes	NA	NA	NA	NA	NA	NA	NA	NA	NA	NA	NA	no	NA	NA	NA
ENSGALT00000009002	NC5	S5	ENSGALG00000005608	NA	SLC9A3R2	TSS9067	=	ENSGALT00000009002	3209	NA	14	+	Cufflinks	exon	NA	NA	ENSGALT00000009002	SLC9A3R2	NA	NA	OK	87.0459	25.6385	-3.39511	3.79e-07	2.77e-05	yes	OK	84.9363	24.7073	-3.43772	1.74e-06	0.000479314	yes	96.368	97.5765	1.2085	1	0	0	0	0	0	0	1	yes	6228122	6228179	NA
CUFF.18314.14	NC5	S5	ENSGALG00000002710	NA	IPMK	TSS30025	j	ENSGALT00000004276	5641	NA	6	+	Cufflinks	exon	NA	NA	ENSGALT00000004276	IPMK	NA	NA	OK	462.702	143.468	-3.22514	0	0	yes	OK	153.289	44.4512	-3.44848	9.99e-06	0.00193677	yes	30.9834	33.1291	2.1457	1	0	0	0	0	0	1	0	yes	4761132	4761178	NA
CUFF.17248.1	NC5	S5	ENSGALG00000006619	NA	FBXO3	TSS28937	j	ENSGALT00000010684	2270	NA	5	-	Cufflinks	exon	NA	NA	ENSGALT00000010684	FBXO3	NA	NA	OK	286.989	84.7046	-3.38811	0	0	yes	OK	51.9496	14.7331	-3.52604	7.79e-05	0.0101561	yes	17.3935	18.1016	0.7081	0	0	1	0	0	0	1	0	yes	NA	NA	NA
CUFF.13429.9	NC5	S5	ENSGALG00000009130	NA	ENSGALG00000009130	TSS23105	j	ENSGALT00000014863	714	NA	3	-	Cufflinks	exon	NA	NA	ENSGALT00000014863	ENSGALG00000009130	NA	NA	OK	360.882	104.87	-3.44124	0	0	yes	OK	168.702	47.7294	-3.53453	8.22e-05	0.0105252	yes	45.5129	46.7471	1.2342	0	0	0	0	0	0	1	0	yes	NA	NA	NA
CUFF.16593.17	NC5	S5	ENSGALG00000015528	NA	JAKMIP1	TSS26987	j	ENSGALT00000025035	2464	NA	4	-	Cufflinks	exon	NA	NA	ENSGALT00000025035	JAKMIP1	NA	NA	OK	64.2965	17.4408	-3.68657	0	0	yes	OK	43.5479	11.9109	-3.65616	2.45e-05	0.00398107	yes	68.2933	67.7298	-0.5635	4	0	0	0	0	0	1	1	yes	78949098;78953607;78967935;78994174	78949175;78953687;78967971;78994199	NA
CUFF.18314.6	NC5	S5	ENSGALG00000002710	NA	IPMK	TSS30018	j	ENSGALT00000004276	5916	NA	6	+	Cufflinks	exon	NA	NA	ENSGALT00000004276	IPMK	NA	NA	OK	462.702	143.468	-3.22514	0	0	yes	OK	34.8099	9.51896	-3.6569	5.79e-06	0.00126841	yes	6.6349	7.5232	0.8883	1	0	2	0	0	0	1	0	yes	4761132	4761178	NA
TCONS_00037243	NC5	S5	XLOC_010826	NA	NA	TSS18908	NA	NA	681	NA	23	*	Cufflinks	exon	NA	NA	NA	NA	NA	CUFF.11579.1	OK	306.305	83.3981	-3.6728	3.59e-06	0.00020286	yes	OK	306.305	83.3981	-3.6728	3.59e-06	0.000847857	yes	NA	NA	NA	NA	NA	NA	NA	NA	NA	NA	NA	no	NA	NA	NA
CUFF.20798.8	NC5	S5	ENSGALG00000004957	NA	RHBDD1	TSS33906	j	ENSGALT00000007949	3104	NA	9	+	Cufflinks	exon	NA	NA	ENSGALT00000007949	RHBDD1	NA	NA	OK	77.5812	20.0115	-3.87681	3.24e-13	7.05e-11	yes	OK	64.3986	17.0817	-3.77004	2.17e-06	0.00056662	yes	85.3594	83.008	-2.3514	2	0	0	0	0	0	1	0	yes	8758956;8772372	8758978;8772441	NA
TCONS_00011996	NC5	S5	XLOC_003698	NA	NA	TSS6292	NA	NA	3491	NA	10	*	Cufflinks	exon	NA	NA	NA	NA	NA	CUFF.3840.1	OK	12.3162	3.1271	-3.93854	0.000272852	0.00913782	yes	OK	12.3162	3.1271	-3.93854	0.000272852	0.0251506	yes	NA	NA	NA	NA	NA	NA	NA	NA	NA	NA	NA	no	NA	NA	NA
CUFF.12928.2	NC5	S5	ENSGALG00000001898	NA	MISP	TSS20949	j	ENSGALT00000043823	4451	NA	28	+	Cufflinks	exon	NA	NA	ENSGALT00000043823	MISP	NA	NA	OK	61.0613	16.9067	-3.61168	0	0	yes	OK	40.101	9.69683	-4.13547	1.78e-07	7.68e-05	yes	57.355	65.6733	8.3183	0	0	0	0	0	1	0	0	yes	NA	NA	NA
ENSGALT00000043011	NC5	S5	ENSGALG00000027757	P5615	ARL4A	TSS13485	=	ENSGALT00000043011	2642	NA	2	+	Cufflinks	exon	NA	NA	ENSGALT00000043011	ARL4A	NA	NA	OK	97.9779	23.6324	-4.14591	2.26e-07	1.76e-05	yes	OK	97.9779	23.6324	-4.14591	2.26e-07	9.24e-05	yes	NA	NA	NA	NA	NA	NA	NA	NA	NA	NA	NA	no	NA	NA	NA
CUFF.11359.16	NC5	S5	ENSGALG00000003594	NA	CHANK1	TSS18330	j	ENSGALT00000005683	7665	NA	22	-	Cufflinks	exon	NA	NA	ENSGALT00000005683	CHANK1	NA	NA	OK	1055.1	230.41	-4.57925	0	0	yes	OK	222.671	53.2804	-4.17921	3.01e-06	0.000733852	yes	23.1242	21.1043	-2.0199	1	0	2	1	1	1	1	1	yes	2615407	2615465	NA
CUFF.11359.9	NC5	S5	ENSGALG00000003594	NA	CHANK1	TSS18330	j	ENSGALT00000005683	7896	NA	22	-	Cufflinks	exon	NA	NA	ENSGALT00000005683	CHANK1	NA	NA	OK	1055.1	230.41	-4.57925	0	0	yes	OK	10.2995	2.42984	-4.23875	5.57e-05	0.00785983	yes	1.0546	0.9762	-0.0784	3	0	1	1	2	1	1	1	yes	2614967;2615407;2624251	2615033;2615465;2624274	NA
CUFF.17248.10	NC5	S5	ENSGALG00000006619	NA	FBXO3	TSS28939	j	ENSGALT00000010684	2486	NA	5	-	Cufflinks	exon	NA	NA	ENSGALT00000010684	FBXO3	NA	NA	OK	286.989	84.7046	-3.38811	0	0	yes	OK	33.2498	7.5143	-4.42489	6.64e-05	0.00904798	yes	8.8712	11.5857	2.7145	1	0	1	0	1	2	1	0	yes	17699446	17699498	NA
CUFF.14451.4	NC5	S5	ENSGALG00000015297	NA	FOXO3	TSS23724	j	ENSGALT00000024687	4240	NA	3	-	Cufflinks	exon	NA	NA	ENSGALT00000024687	FOXO3	NA	NA	OK	152.029	37.0401	-4.10442	1.67e-13	3.85e-11	yes	OK	63.8868	14.1966	-4.50014	3.13e-08	2.06e-05	yes	38.3277	42.0228	3.6951	0	0	0	0	0	0	1	0	yes	NA	NA	NA
TCONS_00055200	NC5	S5	XLOC_016188	NA	NA	TSS28376	NA	NA	4254	NA	5	+	Cufflinks	exon	NA	NA	NA	NA	NA	CUFF.17969.2	OK	12.8682	2.66661	-4.82571	6.82e-06	0.00036102	yes	OK	5.4516	1.21125	-4.5008	0.000540065	0.0362852	yes	NA	NA	NA	NA	NA	NA	NA	NA	NA	NA	NA	no	NA	NA	NA
CUFF.15893.5	NC5	S5	ENSGALG00000010333	NA	CNOT6L	TSS25268	j	ENSGALT00000016820	5036	NA	4	+	Cufflinks	exon	NA	NA	ENSGALT00000016820	CNOT6L	NA	NA	OK	170.113	80.4244	-2.11519	2.12e-07	1.67e-05	yes	OK	12.5118	2.68201	-4.66507	0.000153202	0.0164252	yes	3.3348	7.355	4.0202	2	0	0	0	0	0	1	0	yes	34420565;34424841	34420609;34424898	NA
TCONS_00042056	NC5	S5	XLOC_012318	NA	THBD	TSS21450	o	ENSGALT00000013616	2516	NA	3	+	Cufflinks	exon	NA	NA	ENSGALT00000013616	THBD	NA	CUFF.13188.2	OK	9.81376	2.0865	-4.70345	0.000567708	0.0163564	yes	OK	9.81376	2.0865	-4.70345	0.000567708	0.0370433	yes	NA	NA	NA	NA	NA	NA	NA	NA	NA	NA	NA	no	NA	NA	NA
CUFF.11359.1	NC5	S5	ENSGALG00000003594	NA	CHANK1	TSS18327	j	ENSGALT00000005683	831	NA	22	-	Cufflinks	exon	NA	NA	ENSGALT00000005683	CHANK1	NA	NA	OK	1055.1	230.41	-4.57925	0	0	yes	OK	589.227	125.262	-4.70397	3.38e-09	3.93e-06	yes	54.3648	55.8456	1.4808	2	0	0	0	1	1	1	0	yes	2614316;2614967	2614439;2615033	NA
ENSGALT00000046093	NC5	S5	ENSGALG00000026762	P5310	WBSCR27	TSS12734	=	ENSGALT00000046093	1772	NA	19	-	Cufflinks	exon	NA	NA	ENSGALT00000046093	WBSCR27	NA	NA	OK	9.76801	2.04841	-4.76858	0.000522922	0.0153674	yes	OK	9.76801	2.04841	-4.76858	0.000522922	0.0357693	yes	NA	NA	NA	NA	NA	NA	NA	NA	NA	NA	NA	no	NA	NA	NA
CUFF.11359.10	NC5	S5	ENSGALG00000003594	NA	CHANK1	TSS18328	j	ENSGALT00000005683	7508	NA	22	-	Cufflinks	exon	NA	NA	ENSGALT00000005683	CHANK1	NA	NA	OK	1055.1	230.41	-4.57925	0	0	yes	OK	135.32	27.8018	-4.86733	9.04e-09	8.54e-06	yes	12.0662	12.8253	0.7591	2	0	2	0	1	3	0	1	yes	2614316;2614967	2614439;2615033	NA
TCONS_00000943	NC5	S5	XLOC_000238	NA	NA	TSS439	NA	NA	3644	NA	1	+	Cufflinks	exon	NA	NA	NA	NA	NA	CUFF.608.1	OK	4.94471	1.01092	-4.89127	0.000561432	0.0162552	yes	OK	4.94471	1.01092	-4.89127	0.000561432	0.0370433	yes	NA	NA	NA	NA	NA	NA	NA	NA	NA	NA	NA	no	NA	NA	NA
ENSGALT00000007843	NC5	S5	ENSGALG00000004904	NA	ENSGALG00000004904	TSS14576	=	ENSGALT00000007843	1492	NA	2	-	Cufflinks	exon	NA	NA	ENSGALT00000007843	ENSGALG00000004904	NA	NA	OK	81.2809	15.8503	-5.12805	4.87e-07	3.48e-05	yes	OK	81.2809	15.8503	-5.12805	4.87e-07	0.000181563	yes	NA	NA	NA	NA	NA	NA	NA	NA	NA	NA	NA	no	NA	NA	NA
TCONS_00042052	NC5	S5	XLOC_012317	NA	CD93	TSS21448	o	ENSGALT00000013613	4240	NA	3	+	Cufflinks	exon	NA	NA	ENSGALT00000013613	CD93	NA	CUFF.13185.1	OK	34.9374	6.74198	-5.18208	6.64e-08	6.01e-06	yes	OK	34.9374	6.74187	-5.18215	6.63e-08	3.23e-05	yes	NA	NA	NA	NA	NA	NA	NA	NA	NA	NA	NA	no	NA	NA	NA
CUFF.11359.23	NC5	S5	ENSGALG00000003594	NA	CHANK1	TSS18330	j	ENSGALT00000005683	7922	NA	22	-	Cufflinks	exon	NA	NA	ENSGALT00000005683	CHANK1	NA	NA	OK	1055.1	230.41	-4.57925	0	0	yes	OK	23.8206	4.55409	-5.23058	2.98e-08	2.05e-05	yes	1.9765	2.2577	0.2812	3	0	1	1	1	1	1	1	yes	2614967;2615407;2624251	2615033;2615465;2624274	NA
ENSGALT00000042569	NC5	S5	ENSGALG00000025656	NA	5_8S_rRNA	TSS3569	=	ENSGALT00000042569	153	NA	1	-	Cufflinks	exon	NA	NA	ENSGALT00000042569	5_8S_rRNA	NA	NA	OK	8054.71	1463.64	-5.5032	2.71e-06	0.000158474	yes	OK	8054.71	1463.64	-5.5032	2.71e-06	0.000672637	yes	NA	NA	NA	NA	NA	NA	NA	NA	NA	NA	NA	no	NA	NA	NA
CUFF.17248.9	NC5	S5	ENSGALG00000006619	NA	FBXO3	TSS28939	j	ENSGALT00000010684	2822	NA	5	-	Cufflinks	exon	NA	NA	ENSGALT00000010684	FBXO3	NA	NA	OK	286.989	84.7046	-3.38811	0	0	yes	OK	19.756	3.57207	-5.53069	0.000111147	0.0132443	yes	4.2171	6.8839	2.6668	1	0	2	0	0	1	1	0	yes	17699446	17699498	NA
TCONS_00039013	NC5	S5	XLOC_011369	NA	ENSGALG00000023946	TSS19799	x	ENSGALT00000040322	7100	NA	26	+	Cufflinks	exon	NA	NA	ENSGALT00000040322	ENSGALG00000023946	NA	CUFF.12270.1	OK	2.08546	0.372919	-5.59225	0.000304635	0.00991963	yes	OK	2.08546	0.372919	-5.59225	0.000304635	0.0258718	yes	NA	NA	NA	NA	NA	NA	NA	NA	NA	NA	NA	no	NA	NA	NA
ENSGALT00000040425	NC5	S5	ENSGALG00000005751	P3724	RAB26	TSS9071	=	ENSGALT00000040425	3303	NA	14	+	Cufflinks	exon	NA	NA	ENSGALT00000040425	RAB26	NA	NA	OK	5.5359	0.972347	-5.69336	0.000101793	0.00401535	yes	OK	5.5359	0.972347	-5.69336	0.000101793	0.0125106	yes	NA	NA	NA	NA	NA	NA	NA	NA	NA	NA	NA	no	NA	NA	NA
TCONS_00043881	NC5	S5	XLOC_012748	NA	FOXO3	TSS22380	x	ENSGALT00000024687	3922	NA	3	+	Cufflinks	exon	NA	NA	ENSGALT00000024687	FOXO3	NA	CUFF.14452.1	OK	18.2183	3.04579	-5.98147	7.45e-06	0.00038731	yes	OK	18.2183	3.04579	-5.98147	7.45e-06	0.00152117	yes	NA	NA	NA	NA	NA	NA	NA	NA	NA	NA	NA	no	NA	NA	NA
TCONS_00058303	NC5	S5	XLOC_017032	NA	NA	TSS29899	NA	NA	1157	NA	5	*	Cufflinks	exon	NA	NA	NA	NA	NA	CUFF.17971.1	OK	8.7945	1.46854	-5.98856	0.00040799	0.0126551	yes	OK	8.7945	1.46854	-5.98856	0.00040799	0.0308703	yes	NA	NA	NA	NA	NA	NA	NA	NA	NA	NA	NA	no	NA	NA	NA
ENSGALT00000042611	NC5	S5	ENSGALG00000025698	NA	5_8S_rRNA	TSS3563	=	ENSGALT00000042611	153	NA	1	-	Cufflinks	exon	NA	NA	ENSGALT00000042611	5_8S_rRNA	NA	NA	OK	18036.7	2863.97	-6.29781	1.12e-07	9.58e-06	yes	OK	18036.7	2863.97	-6.29781	1.12e-07	5.18e-05	yes	NA	NA	NA	NA	NA	NA	NA	NA	NA	NA	NA	no	NA	NA	NA
TCONS_00058095	NC5	S5	XLOC_016825	NA	NA	TSS29691	NA	NA	3935	NA	5	*	Cufflinks	exon	NA	NA	NA	NA	NA	CUFF.17034.1	OK	44.6397	6.94966	-6.42328	1.42e-09	1.81e-07	yes	OK	44.6397	6.94966	-6.42328	1.42e-09	1.95e-06	yes	NA	NA	NA	NA	NA	NA	NA	NA	NA	NA	NA	no	NA	NA	NA
CUFF.5257.3	NC5	S5	ENSGALG00000002878	NA	C13H5ORF41	TSS8199	j	ENSGALT00000043177	7942	NA	13	+	Cufflinks	exon	NA	NA	ENSGALT00000043177	C13H5ORF41	NA	NA	OK	50.4853	21.7108	-2.32535	2.94e-11	4.94e-09	yes	OK	4.01021	0.611687	-6.55597	0.000414544	0.0308703	yes	2.8174	7.9433	5.1259	0	0	1	0	0	0	1	0	yes	NA	NA	NA
TCONS_00009594	NC5	S5	XLOC_002737	NA	NA	TSS4894	NA	NA	25	NA	1	*	Cufflinks	exon	NA	NA	NA	NA	NA	CUFF.1701.1	OK	186598	27824.3	-6.70627	0.000218082	0.00767531	yes	OK	186598	27824.3	-6.70627	0.000218082	0.0219783	yes	NA	NA	NA	NA	NA	NA	NA	NA	NA	NA	NA	no	NA	NA	NA
CUFF.10159.6	NC5	S5	ENSGALG00000019447	NA	NDUFAF6	TSS14415	j	ENSGALT00000030837	2643	NA	2	+	Cufflinks	exon	NA	NA	ENSGALT00000030837	NDUFAF6	NA	NA	OK	37.0964	17.3973	-2.13231	3.13e-06	0.00017949	yes	OK	10.2688	1.50684	-6.81479	0.000545044	0.0364577	yes	8.6613	27.6814	19.0201	0	0	0	0	0	1	1	1	yes	NA	NA	NA
TCONS_00058153	NC5	S5	XLOC_016882	NA	NA	TSS29749	NA	NA	3287	NA	5	*	Cufflinks	exon	NA	NA	NA	NA	NA	CUFF.17270.1	OK	2.83228	0.397886	-7.11834	0.0001817	0.00653177	yes	OK	2.83228	0.397886	-7.11834	0.0001817	0.0186855	yes	NA	NA	NA	NA	NA	NA	NA	NA	NA	NA	NA	no	NA	NA	NA
ENSGALT00000045961	NC5	S5	ENSGALG00000025979	NA	ENSGALG00000025979	TSS20444	=	ENSGALT00000045961	1062	NA	27	+	Cufflinks	exon	NA	NA	ENSGALT00000045961	ENSGALG00000025979	NA	NA	OK	36.1955	4.75394	-7.61382	1.58e-06	9.97e-05	yes	OK	36.1955	4.75394	-7.61382	1.58e-06	0.000453212	yes	NA	NA	NA	NA	NA	NA	NA	NA	NA	NA	NA	no	NA	NA	NA
TCONS_00035098	NC5	S5	XLOC_010215	NA	NA	TSS17843	NA	NA	2870	NA	21	-	Cufflinks	exon	NA	NA	NA	NA	NA	CUFF.10993.1	OK	1.69598	0.213806	-7.9323	0.000773094	0.0208434	yes	OK	1.69598	0.213806	-7.9323	0.000773094	0.0453493	yes	NA	NA	NA	NA	NA	NA	NA	NA	NA	NA	NA	no	NA	NA	NA
CUFF.10428.6	NC5	S5	ENSGALG00000000076	NA	NRBP2	TSS16173	j	ENSGALT00000000104	607	NA	2	-	Cufflinks	exon	NA	NA	ENSGALT00000000104	NRBP2	NA	NA	OK	221.784	27.9489	-7.93533	0	0	yes	OK	95.3006	11.791	-8.08249	4e-05	0.00599406	yes	42.1877	42.97	0.7823	0	0	0	0	0	0	1	1	yes	NA	NA	NA
TCONS_00024543	NC5	S5	XLOC_007036	NA	NA	TSS12309	NA	NA	905	NA	18	*	Cufflinks	exon	NA	NA	NA	NA	NA	CUFF.7684.1	OK	6.22077	0.767468	-8.10555	0.000528476	0.0154919	yes	OK	6.22077	0.767468	-8.10555	0.000528476	0.0359864	yes	NA	NA	NA	NA	NA	NA	NA	NA	NA	NA	NA	no	NA	NA	NA
ENSGALT00000000104	NC5	S5	ENSGALG00000000076	NA	NRBP2	TSS16176	=	ENSGALT00000000104	2633	NA	2	-	Cufflinks	exon	NA	NA	ENSGALT00000000104	NRBP2	NA	NA	OK	221.784	27.9489	-7.93533	0	0	yes	OK	104.042	12.81	-8.12192	2.64e-10	3.99e-07	yes	45.8336	46.9114	1.0778	4	0	0	0	0	0	0	1	yes	148762994;148768835;148769383;148769705	148763054;148768921;148769421;148769787	NA
CUFF.10087.5	NC5	S5	ENSGALG00000015862	NA	CA2	TSS14360	j	ENSGALT00000025572	2226	NA	2	+	Cufflinks	exon	NA	NA	ENSGALT00000025572	CA2	NA	NA	OK	6486.88	926.163	-7.00405	0.000320293	0.010372	yes	OK	706.172	84.3874	-8.36822	5.77e-11	1.25e-07	yes	9.1115	10.8862	1.7747	0	0	0	0	0	0	1	0	yes	NA	NA	NA
TCONS_00015480	NC5	S5	XLOC_004673	NA	NA	TSS8067	NA	NA	24	NA	12	*	Cufflinks	exon	NA	NA	NA	NA	NA	CUFF.4992.1	OK	137458	16151.4	-8.5106	0.00045489	0.0137109	yes	OK	137458	16151.4	-8.5106	0.00045489	0.0325904	yes	NA	NA	NA	NA	NA	NA	NA	NA	NA	NA	NA	no	NA	NA	NA
CUFF.12348.5	NC5	S5	ENSGALG00000002778	NA	C26H6ORF106	TSS19859	j	ENSGALT00000004387	4710	NA	26	+	Cufflinks	exon	NA	NA	ENSGALT00000004387	C26H6ORF106	NA	NA	OK	269.588	119.575	-2.25455	0	0	yes	OK	6.70503	0.775998	-8.64053	0.000241304	0.0235342	yes	0.649	2.4871	1.8381	2	0	0	0	1	0	1	0	yes	4261777;4275452	4261799;4276011	NA
TCONS_00009701	NC5	S5	XLOC_002844	NA	NA	TSS5001	NA	NA	19	NA	1	*	Cufflinks	exon	NA	NA	NA	NA	NA	CUFF.2133.1	OK	357104	40944.3	-8.7217	0.000227947	0.00790418	yes	OK	357104	40944.3	-8.7217	0.000227947	0.0225221	yes	NA	NA	NA	NA	NA	NA	NA	NA	NA	NA	NA	no	NA	NA	NA
CUFF.4927.3	NC5	S5	ENSGALG00000028605	NA	CRELD1	TSS7462	j	ENSGALT00000043670	746	NA	12	+	Cufflinks	exon	NA	NA	ENSGALT00000043670	CRELD1	NA	NA	OK	1320.66	151.772	-8.7016	4.22e-15	1.13e-12	yes	OK	1318.93	149.225	-8.83855	6.66e-15	5.03e-11	yes	98.3218	99.869	1.5472	0	0	1	0	0	0	0	0	yes	NA	NA	NA
TCONS_00044928	NC5	S5	XLOC_013024	NA	CD93	TSS22902	x	ENSGALT00000013613	2746	NA	3	-	Cufflinks	exon	NA	NA	ENSGALT00000013613	CD93	NA	CUFF.13186.1	OK	16.5616	1.80456	-9.17762	1.22e-05	0.000618421	yes	OK	16.5616	1.80456	-9.17762	1.22e-05	0.00218705	yes	NA	NA	NA	NA	NA	NA	NA	NA	NA	NA	NA	no	NA	NA	NA
ENSGALT00000001589	NC5	S5	ENSGALG00000001062	P6838	GGT7	TSS16704	=	ENSGALT00000001589	5153	NA	20	+	Cufflinks	exon	NA	NA	ENSGALT00000001589	GGT7	NA	NA	OK	8.84205	0.922333	-9.58661	5.85e-08	5.46e-06	yes	OK	8.84205	0.922333	-9.58661	5.85e-08	3.05e-05	yes	NA	NA	NA	NA	NA	NA	NA	NA	NA	NA	NA	no	NA	NA	NA
TCONS_00009506	NC5	S5	XLOC_002649	NA	NA	TSS4806	NA	NA	2193	NA	1	*	Cufflinks	exon	NA	NA	NA	NA	NA	CUFF.1362.1	OK	1.90381	0.171151	-11.1236	0.000289572	0.00955938	yes	OK	1.90381	0.171151	-11.1236	0.000289572	0.0257497	yes	NA	NA	NA	NA	NA	NA	NA	NA	NA	NA	NA	no	NA	NA	NA
CUFF.11359.20	NC5	S5	ENSGALG00000003594	NA	CHANK1	TSS18330	j	ENSGALT00000005683	8033	NA	22	-	Cufflinks	exon	NA	NA	ENSGALT00000005683	CHANK1	NA	NA	OK	1055.1	230.41	-4.57925	0	0	yes	OK	4.0034	0.314202	-12.7415	6.29e-05	0.00871995	yes	0.1364	0.3794	0.243	3	0	0	1	3	0	1	1	yes	2614967;2615407;2637736	2615033;2615465;2637793	NA
TCONS_00047865	NC5	S5	XLOC_014110	NA	NA	TSS24613	NA	NA	1263	NA	3	*	Cufflinks	exon	NA	NA	NA	NA	NA	CUFF.14869.1	OK	2.74488	0.212486	-12.9179	0.000677611	0.0187861	yes	OK	2.74488	0.212486	-12.9179	0.000677611	0.04181	yes	NA	NA	NA	NA	NA	NA	NA	NA	NA	NA	NA	no	NA	NA	NA
ENSGALT00000000420	NC5	S5	ENSGALG00000000314	P7469	NEFL	TSS18131	=	ENSGALT00000000420	2110	NA	22	+	Cufflinks	exon	NA	NA	ENSGALT00000000420	NEFL	NA	NA	OK	17.684	1.36642	-12.9418	3.91e-08	3.76e-06	yes	OK	17.684	1.36642	-12.9418	3.91e-08	2.27e-05	yes	NA	NA	NA	NA	NA	NA	NA	NA	NA	NA	NA	no	NA	NA	NA
CUFF.11359.21	NC5	S5	ENSGALG00000003594	NA	CHANK1	TSS18329	j	ENSGALT00000005683	7871	NA	22	-	Cufflinks	exon	NA	NA	ENSGALT00000005683	CHANK1	NA	NA	OK	1055.1	230.41	-4.57925	0	0	yes	OK	13.0073	0.960188	-13.5466	1.05e-08	9.31e-06	yes	0.4167	1.2328	0.8161	3	0	0	1	1	4	1	1	yes	2614967;2615407;2636222	2615033;2615465;2636314	NA
TCONS_00047867	NC5	S5	XLOC_014112	NA	NA	TSS24615	NA	NA	524	NA	3	*	Cufflinks	exon	NA	NA	NA	NA	NA	CUFF.14872.1	OK	14.0203	1.0329	-13.5738	1.97e-05	0.000951464	yes	OK	14.0203	1.0329	-13.5738	1.97e-05	0.00335456	yes	NA	NA	NA	NA	NA	NA	NA	NA	NA	NA	NA	no	NA	NA	NA
CUFF.17269.2	NC5	S5	ENSGALG00000007920	NA	PRR5L	TSS27868	j	ENSGALT00000012861	3261	NA	5	+	Cufflinks	exon	NA	NA	ENSGALT00000012861	PRR5L	NA	NA	OK	18.8448	2.32565	-8.10302	0	0	yes	OK	13.9082	1.02097	-13.6225	5.25e-06	0.00120152	yes	43.9004	73.8039	29.9035	2	0	0	0	0	1	0	0	yes	18727628;18735803	18727826;18735928	NA
TCONS_00047064	NC5	S5	XLOC_013548	NA	NA	TSS23979	NA	NA	2772	NA	3	-	Cufflinks	exon	NA	NA	NA	NA	NA	CUFF.14871.1	OK	11.2241	0.694831	-16.1538	6.53e-07	4.57e-05	yes	OK	11.2241	0.694831	-16.1538	6.53e-07	0.000224271	yes	NA	NA	NA	NA	NA	NA	NA	NA	NA	NA	NA	no	NA	NA	NA
TCONS_00060945	NC5	S5	XLOC_017825	NA	NA	TSS31248	NA	NA	1729	NA	7	+	Cufflinks	exon	NA	NA	NA	NA	NA	CUFF.19040.1	OK	2.81668	0.116119	-24.2568	0.000539785	0.0157448	yes	OK	2.81668	0.116119	-24.2568	0.000539785	0.0362852	yes	NA	NA	NA	NA	NA	NA	NA	NA	NA	NA	NA	no	NA	NA	NA
CUFF.11359.11	NC5	S5	ENSGALG00000003594	NA	CHANK1	TSS18328	j	ENSGALT00000005683	8011	NA	22	-	Cufflinks	exon	NA	NA	ENSGALT00000005683	CHANK1	NA	NA	OK	1055.1	230.41	-4.57925	0	0	yes	OK	11.7544	0.352636	-33.333	8.74e-09	8.54e-06	yes	0.153	1.1141	0.9611	2	0	1	0	2	0	0	1	yes	2614967;2615407	2615033;2615465	NA
CUFF.10428.3	NC5	S5	ENSGALG00000000076	NA	NRBP2	TSS16174	j	ENSGALT00000000104	2318	NA	2	-	Cufflinks	exon	NA	NA	ENSGALT00000000104	NRBP2	NA	NA	OK	221.784	27.9489	-7.93533	0	0	yes	OK	18.747	0.385827	-48.5891	0.000565934	0.0370433	yes	1.3805	8.4528	7.0723	2	0	0	0	0	0	1	0	yes	148762994;148768835	148763054;148768921	NA
[truncated: 22 more columns]

## Sheet: Table S2
isoform_id	sample_1	sample_2	gene_id	CDS_id	gene_short_name	TSS_group_id	class_code	nearest_ref_id	length	coverage	seqnames	strand	source	type	score	phase	nearest_ref	gene_name	contained_in	oId	gene_status	gene_value_1	gene_value_2	gene_fold_change	gene_p_value	gene_q_value	gene_significant	iso_status	iso_value_1	iso_value_2	iso_fold_change	iso_p_value	iso_q_value	iso_significant	IF1	IF2	dIF	ESI	MEE	MESI	ISI	A5	A3	ATSS	ATTS	analyzed	ESI.start	ESI.end	MEE.start
TCONS_00002041	NC5	S5	XLOC_000529	NA	gga-let-7b	TSS1092	o	ENSGALT00000028948	6493	NA	1	+	Cufflinks	exon	NA	NA	ENSGALT00000028948	gga-let-7b	NA	CUFF.1506.1	OK	0.98701	3.92478	3.97645	0.000448749	0.0155413	yes	OK	0.308992	1.79358	5.80461	0.000709733	0.0389529	yes	45.6989	31.3059	-14.393	1	0	0	0	0	0	0	0	yes	71371801	71373743	NA
ENSGALT00000039224	NC5	S5	ENSGALG00000006775	NA	TGM2	TSS19586	=	ENSGALT00000039224	2745	NA	20	+	Cufflinks	exon	NA	NA	ENSGALT00000039224	TGM2	NA	NA	OK	36.3209	142.122	3.91296	2.19824e-14	9.20287e-12	yes	OK	30.4939	105.589	3.46263	4.82965e-05	0.00720934	yes	74.2946	83.9569	9.6623	0	0	0	0	0	1	0	1	yes	NA	NA	NA
CUFF.5086.4	NC5	S5	ENSGALG00000005261	NA	TK2	TSS7724	j	ENSGALT00000008447	1830	NA	11	+	Cufflinks	exon	NA	NA	ENSGALT00000008447	TK2	NA	NA	OK	101.269	59.8164	-1.693	0.00148495	0.0385708	yes	OK	18.3412	1.3402	-13.6853	4.89248e-05	0.00720934	yes	2.2405	18.1114	15.8709	3	0	0	0	0	1	1	0	yes	10912269;10913354;10916006	10912402;10913433;10916107	NA
CUFF.5086.5	NC5	S5	ENSGALG00000005261	NA	TK2	TSS7724	j	ENSGALT00000008447	2526	NA	11	+	Cufflinks	exon	NA	NA	ENSGALT00000008447	TK2	NA	NA	OK	101.269	59.8164	-1.693	0.00148495	0.0385708	yes	OK	8.77695	0.627735	-13.9819	0.000525252	0.0314486	yes	1.0494	8.667	7.6176	1	0	0	0	0	1	1	0	yes	10912269	10912402	NA
TCONS_00059179	NC5	S5	XLOC_018115	NA	ENSGALG00000007938	TSS32024	o	ENSGALT00000012896	5419	NA	5	+	Cufflinks	exon	NA	NA	ENSGALT00000012896	ENSGALG00000007938	NA	CUFF.20129.1	OK	0.270019	71.0561	263.153	0	0	yes	OK	0.124969	70.2629	562.243	4.44089e-16	2.04736e-12	yes	98.8837	46.2816	-52.6021	0	0	0	0	0	1	0	0	yes	NA	NA	NA
ENSGALT00000034318	NC5	S5	ENSGALG00000003465	NA	ENSGALG00000003465	TSS10952	=	ENSGALT00000034318	752	NA	14	-	Cufflinks	exon	NA	NA	ENSGALT00000034318	ENSGALG00000003465	NA	NA	OK	0.663519	178.859	269.561	0	0	yes	OK	0.663519	177.848	268.037	0	0	yes	99.4348	100	0.5652	0	0	0	0	0	0	0	1	yes	NA	NA	NA
CUFF.18011.1	NC5	S5	ENSGALG00000008290	P10876	VSIG1	TSS30050	=	ENSGALT00000013495	4984	NA	4	-	Cufflinks	exon	NA	NA	ENSGALT00000013495	VSIG1	NA	NA	OK	0.529182	122.502	231.492	0	0	yes	OK	0.385867	89.0607	230.806	0	0	yes	NA	NA	NA	NA	NA	NA	NA	NA	NA	NA	NA	no	NA	NA	NA
ENSGALT00000022711	NC5	S5	ENSGALG00000024272	NA	ENSGALG00000024272	TSS22409	=	ENSGALT00000022711	587	NA	25	+	Cufflinks	exon	NA	NA	ENSGALT00000022711	ENSGALG00000024272	NA	NA	OK	1.39356	31.3096	22.4674	2.88259e-10	6.31244e-08	yes	OK	0.454652	26.4159	58.1014	3.93571e-05	0.00631116	yes	84.37	32.6252	-51.7448	0	0	0	0	0	0	1	1	yes	NA	NA	NA
ENSGALT00000042895	NC5	S5	ENSGALG00000011254	NA	SATB1	TSS17158	=	ENSGALT00000042895	3936	NA	2	-	Cufflinks	exon	NA	NA	ENSGALT00000042895	SATB1	NA	NA	OK	3.46721	75.4874	21.7718	0	0	yes	OK	0.176953	5.08639	28.7442	0.000227409	0.0190621	yes	6.7381	5.1036	-1.6345	1	0	1	0	0	0	0	0	yes	35708094	35708119	NA
ENSGALT00000018362	NC5	S5	ENSGALG00000011254	NA	SATB1	TSS17157	=	ENSGALT00000018362	3429	NA	2	-	Cufflinks	exon	NA	NA	ENSGALT00000018362	SATB1	NA	NA	OK	3.46721	75.4874	21.7718	0	0	yes	OK	1.7885	50.6102	28.2974	9.40296e-10	1.92667e-06	yes	67.0446	51.5833	-15.4613	3	0	0	0	0	0	1	1	yes	35688204;35708094;35756425	35688299;35708119;35756539	NA
ENSGALT00000015790	NC5	S5	ENSGALG00000009700	P6236	PDK4	TSS16964	=	ENSGALT00000015790	4703	NA	2	-	Cufflinks	exon	NA	NA	ENSGALT00000015790	PDK4	NA	NA	OK	0.808807	21.5562	26.6518	6.89004e-13	2.13202e-10	yes	OK	0.808807	21.5562	26.6518	6.89004e-13	1.81513e-09	yes	NA	NA	NA	NA	NA	NA	NA	NA	NA	NA	NA	no	NA	NA	NA
ENSGALT00000027917	NC5	S5	ENSGALG00000017267	P1053	THRSP	TSS2534	=	ENSGALT00000027917	795	NA	1	+	Cufflinks	exon	NA	NA	ENSGALT00000027917	THRSP	NA	NA	OK	0.387695	9.76419	25.1853	9.99716e-05	0.00494096	yes	OK	0.387695	9.76419	25.1853	9.99716e-05	0.0117425	yes	NA	NA	NA	NA	NA	NA	NA	NA	NA	NA	NA	no	NA	NA	NA
ENSGALT00000014115	NC5	S5	ENSGALG00000008669	P13195	CD28	TSS36692	=	ENSGALT00000014115	845	NA	7	-	Cufflinks	exon	NA	NA	ENSGALT00000014115	CD28	NA	NA	OK	1.77938	41.2536	23.1842	3.39363e-08	4.87929e-06	yes	OK	1.77938	41.2536	23.1842	3.39363e-08	3.91137e-05	yes	NA	NA	NA	NA	NA	NA	NA	NA	NA	NA	NA	no	NA	NA	NA
ENSGALT00000032019	NC5	S5	ENSGALG00000015902	P11283	CD8B	TSS30988	=	ENSGALT00000032019	1991	NA	4	-	Cufflinks	exon	NA	NA	ENSGALT00000032019	CD8B	NA	NA	OK	1.01194	22.8083	22.5391	2.70289e-07	3.31663e-05	yes	OK	1.01194	22.8083	22.5391	2.70289e-07	0.000207683	yes	NA	NA	NA	NA	NA	NA	NA	NA	NA	NA	NA	no	NA	NA	NA
CUFF.20440.3	NC5	S5	ENSGALG00000009493	NA	TMEM229B	TSS33324	j	ENSGALT00000015455	6341	NA	5	-	Cufflinks	exon	NA	NA	ENSGALT00000015455	TMEM229B	NA	NA	OK	3.59469	9.66169	2.68777	0	0	yes	OK	0.0959533	1.83815	19.1567	0.000521058	0.0312992	yes	19.0251	2.6693	-16.3558	0	0	1	0	0	0	0	0	yes	NA	NA	NA
ENSGALT00000020990	NC5	S5	ENSGALG00000019553	NA	SERPINB10	TSS17582	=	ENSGALT00000020990	2077	NA	2	-	Cufflinks	exon	NA	NA	ENSGALT00000020990	SERPINB10	NA	NA	OK	0.721731	9.8165	13.6013	3.42153e-11	8.39691e-09	yes	OK	0.441705	7.33097	16.597	4.93719e-06	0.00151902	yes	74.6801	61.2008	-13.4793	0	0	0	0	0	0	0	1	yes	NA	NA	NA
CUFF.4351.2	NC5	S5	ENSGALG00000005758	NA	SPPL2A	TSS6519	j	ENSGALT00000009244	1734	NA	10	+	Cufflinks	exon	NA	NA	ENSGALT00000009244	SPPL2A	NA	NA	OK	39.0307	55.6098	1.42477	5.18918e-13	1.6787e-10	yes	OK	1.39011	20.4496	14.7108	3.84171e-06	0.00125354	yes	36.7734	3.5616	-33.2118	1	0	1	0	0	0	0	0	yes	10255693	10255726	NA
ENSGALT00000010224	NC5	S5	ENSGALG00000006323	P3420	LECT2	TSS9722	=	ENSGALT00000010224	1133	NA	13	+	Cufflinks	exon	NA	NA	ENSGALT00000010224	LECT2	NA	NA	OK	1.71743	23.8319	13.8765	2.22209e-05	0.00152798	yes	OK	1.71743	23.8319	13.8765	2.22209e-05	0.00432931	yes	NA	NA	NA	NA	NA	NA	NA	NA	NA	NA	NA	no	NA	NA	NA
CUFF.11876.1	NC5	S5	ENSGALG00000016069	NA	FZD6	TSS16496	j	ENSGALT00000025890	5780	NA	2	+	Cufflinks	exon	NA	NA	ENSGALT00000025890	FZD6	NA	NA	OK	2.64407	6.81034	2.57571	9.80688e-06	0.000771222	yes	OK	0.462362	5.74468	12.4246	2.42189e-06	0.000909384	yes	84.3523	17.4868	-66.8655	1	0	0	0	0	0	0	0	yes	129163856	129163906	NA
CUFF.561.1	NC5	S5	ENSGALG00000009808	P1256	VT4	TSS2991	=	ENSGALT00000015953	1881	NA	1	-	Cufflinks	exon	NA	NA	ENSGALT00000015953	VT4	NA	NA	OK	0.476129	4.32443	9.0825	7.92102e-05	0.00418745	yes	OK	0.351805	4.32443	12.2921	0.000158263	0.0152501	yes	NA	NA	NA	NA	NA	NA	NA	NA	NA	NA	NA	no	NA	NA	NA
CUFF.20104.3	NC5	S5	ENSGALG00000007817	NA	EHF	TSS32007	j	ENSGALT00000012687	3128	NA	5	+	Cufflinks	exon	NA	NA	ENSGALT00000012687	EHF	NA	NA	OK	4.80563	25.9968	5.40967	1.66849e-08	2.69878e-06	yes	OK	0.852337	10.4094	12.2127	3.31619e-07	0.000235207	yes	40.0411	17.7362	-22.3049	0	0	0	0	0	0	0	1	yes	NA	NA	NA
CUFF.16405.1	NC5	S5	ENSGALG00000012300	NA	RAB32	TSS25394	=	ENSGALT00000020101	6144	NA	3	+	Cufflinks	exon	NA	NA	ENSGALT00000020101	RAB32	NA	NA	OK	2.3452	5.88721	2.51032	0.00130811	0.0353314	yes	OK	0.286978	2.29702	8.00416	0.000593085	0.0341784	yes	39.0171	12.2368	-26.7803	0	0	0	1	0	0	0	0	yes	NA	NA	NA
ENSGALT00000044551	NC5	S5	ENSGALG00000026891	P2992	NINJ1	TSS8593	=	ENSGALT00000044551	3110	NA	12	+	Cufflinks	exon	NA	NA	ENSGALT00000044551	NINJ1	NA	NA	OK	2.48643	17.2785	6.94912	3.73769e-05	0.00231314	yes	OK	2.48643	17.2785	6.94912	3.73769e-05	0.00609971	yes	NA	NA	NA	NA	NA	NA	NA	NA	NA	NA	NA	no	NA	NA	NA
CUFF.3053.2	NC5	S5	ENSGALG00000016855	NA	ARGLU1	TSS2046	j	ENSGALT00000027231	2512	NA	1	+	Cufflinks	exon	NA	NA	ENSGALT00000027231	ARGLU1	NA	NA	OK	122.301	169.399	1.38509	0.00153012	0.0393848	yes	OK	6.2924	32.2992	5.13306	1.89528e-05	0.00379901	yes	19.0669	5.145	-13.9219	0	0	0	0	0	0	1	1	yes	NA	NA	NA
ENSGALT00000044370	NC5	S5	ENSGALG00000027207	P9307	ENSGALG00000027207	TSS25520	=	ENSGALT00000044370	2730	NA	3	+	Cufflinks	exon	NA	NA	ENSGALT00000044370	ENSGALG00000027207	NA	NA	OK	1.79266	8.91817	4.97484	0.000303992	0.0117902	yes	OK	1.79266	8.91817	4.97484	0.000303992	0.0225033	yes	NA	NA	NA	NA	NA	NA	NA	NA	NA	NA	NA	no	NA	NA	NA
CUFF.19230.1	NC5	S5	ENSGALG00000014372	NA	SLC34A2	TSS30805	j	ENSGALT00000023222	5204	NA	4	-	Cufflinks	exon	NA	NA	ENSGALT00000023222	SLC34A2	NA	NA	OK	5.2709	26.1988	4.97046	3.15215e-06	0.000285782	yes	OK	5.2709	26.1988	4.97046	3.15215e-06	0.00107646	yes	NA	NA	NA	NA	NA	NA	NA	NA	NA	NA	NA	no	NA	NA	NA
CUFF.23315.1	NC5	S5	ENSGALG00000003678	NA	GLUL	TSS37419	j	ENSGALT00000005829	1925	NA	8	+	Cufflinks	exon	NA	NA	ENSGALT00000005829	GLUL	NA	NA	OK	4.39525	21.2242	4.82892	0.000119077	0.0056877	yes	OK	4.20669	20.8513	4.9567	0.000211877	0.018089	yes	NA	NA	NA	NA	NA	NA	NA	NA	NA	NA	NA	no	NA	NA	NA
CUFF.24468.1	NC5	S5	ENSGALG00000026862	P14015	CLDN1	TSS39124	=	ENSGALT00000044685	2557	NA	9	+	Cufflinks	exon	NA	NA	ENSGALT00000044685	CLDN1	NA	NA	OK	26.2579	112.044	4.26705	5.91089e-06	0.000492021	yes	OK	26.2579	112.044	4.26705	5.91089e-06	0.00170317	yes	NA	NA	NA	NA	NA	NA	NA	NA	NA	NA	NA	no	NA	NA	NA
CUFF.20151.1	NC5	S5	ENSGALG00000014069	P11996	TP53I11	TSS33158	=	ENSGALT00000030003	6478	NA	5	-	Cufflinks	exon	NA	NA	ENSGALT00000030003	TP53I11	NA	NA	OK	2.35116	9.19216	3.90962	0.000652454	0.0208229	yes	OK	2.35116	9.19216	3.90962	0.000652454	0.0367812	yes	NA	NA	NA	NA	NA	NA	NA	NA	NA	NA	NA	no	NA	NA	NA
ENSGALT00000031766	NC5	S5	ENSGALG00000013971	NA	SGK1	TSS25560	=	ENSGALT00000031766	2412	NA	3	+	Cufflinks	exon	NA	NA	ENSGALT00000031766	SGK1	NA	NA	OK	7.08192	27.3461	3.86139	0.000180236	0.00763535	yes	OK	7.00373	26.0371	3.7176	0.00059117	0.0341784	yes	95.2132	98.8959	3.6827	0	0	0	0	0	0	1	1	yes	NA	NA	NA
CUFF.6175.1	NC5	S5	ENSGALG00000003512	NA	SPINK7	TSS9575	j	ENSGALT00000005545	2507	NA	13	+	Cufflinks	exon	NA	NA	ENSGALT00000005545	SPINK7	NA	NA	OK	132.383	430.853	3.2546	0.000142552	0.00646206	yes	OK	128.485	410.418	3.19428	0.000456727	0.0290431	yes	95.2571	97.0555	1.7984	0	0	0	0	0	1	0	1	yes	NA	NA	NA
ENSGALT00000014587	NC5	S5	ENSGALG00000008969	P9027	EPCAM	TSS24781	=	ENSGALT00000014587	1506	NA	3	+	Cufflinks	exon	NA	NA	ENSGALT00000014587	EPCAM	NA	NA	OK	55.2392	169.406	3.06677	0.000335877	0.0127831	yes	OK	55.2392	169.406	3.06677	0.000335877	0.0236409	yes	NA	NA	NA	NA	NA	NA	NA	NA	NA	NA	NA	no	NA	NA	NA
ENSGALT00000015253	NC5	S5	ENSGALG00000009365	NA	CYP51A1	TSS16929	=	ENSGALT00000015253	2526	NA	2	-	Cufflinks	exon	NA	NA	ENSGALT00000015253	CYP51A1	NA	NA	OK	67.0777	15.3063	-4.38237	3.10116e-05	0.00200645	yes	OK	67.0777	15.3063	-4.38237	3.10116e-05	0.00544652	yes	NA	NA	NA	NA	NA	NA	NA	NA	NA	NA	NA	no	NA	NA	NA
CUFF.12432.2	NC5	S5	ENSGALG00000005524	NA	NTSR1	TSS19474	j	ENSGALT00000008861	3267	NA	20	+	Cufflinks	exon	NA	NA	ENSGALT00000008861	NTSR1	NA	NA	OK	17.9578	5.34627	-3.35893	1.19216e-12	3.58157e-10	yes	OK	10.8397	1.15972	-9.34685	0.000703726	0.0387385	yes	21.6921	60.3621	38.67	0	0	0	0	0	1	0	0	yes	NA	NA	NA
ENSGALT00000002370	NC5	S5	ENSGALG00000001559	P2168	ZP3	TSS6328	=	ENSGALT00000002370	1377	NA	10	+	Cufflinks	exon	NA	NA	ENSGALT00000002370	ZP3	NA	NA	OK	19.2004	1.12185	-17.115	2.23818e-06	0.000209594	yes	OK	19.2004	1.12185	-17.115	2.23818e-06	0.000878177	yes	NA	NA	NA	NA	NA	NA	NA	NA	NA	NA	NA	no	NA	NA	NA
TCONS_00022358	NC5	S5	XLOC_006808	NA	BRI3BP	TSS12039	x	ENSGALT00000004598	3392	NA	15	-	Cufflinks	exon	NA	NA	ENSGALT00000004598	BRI3BP	NA	CUFF.7356.1	OK	10.5317	0	-1.79769e+308	3.83506e-05	0.00235294	yes	OK	10.5317	0	-1.79769e+308	3.83506e-05	0.00620371	yes	NA	NA	NA	NA	NA	NA	NA	NA	NA	NA	NA	no	NA	NA	NA
TCONS_00035506	NC5	S5	XLOC_010586	NA	NA	TSS18935	NA	NA	26	NA	2	*	Cufflinks	exon	NA	NA	NA	NA	NA	CUFF.10972.1	OK	92818.2	0	-1.79769e+308	0.000957297	0.0282115	yes	OK	92818.2	0	-1.79769e+308	0.000957297	0.0477122	yes	NA	NA	NA	NA	NA	NA	NA	NA	NA	NA	NA	no	NA	NA	NA
CUFF.23350.10	NC5	S5	ENSGALG00000004273	NA	RALGPS1	TSS38133	j	ENSGALT00000006794	6390	NA	8	-	Cufflinks	exon	NA	NA	ENSGALT00000006794	RALGPS1	NA	NA	OK	13.5537	20.4199	1.50659	0.000398042	0.0143436	yes	OK	2.62535	0	-1.79769e+308	0.000287978	0.0219117	yes	0	19.37	19.37	0	0	0	0	0	0	1	0	yes	NA	NA	NA
CUFF.3053.6	NC5	S5	ENSGALG00000016855	NA	ARGLU1	TSS2049	j	ENSGALT00000027231	2612	NA	1	+	Cufflinks	exon	NA	NA	ENSGALT00000027231	ARGLU1	NA	NA	OK	122.301	169.399	1.38509	0.00153012	0.0393848	yes	OK	12.4014	0	-1.79769e+308	3.71326e-05	0.00609971	yes	0	10.1401	10.1401	0	0	0	0	0	0	1	0	yes	NA	NA	NA
ENSGALT00000038945	NC5	S5	ENSGALG00000013825	NA	ENSGALG00000013825	TSS26521	=	ENSGALT00000038945	3881	NA	3	-	Cufflinks	exon	NA	NA	ENSGALT00000038945	ENSGALG00000013825	NA	NA	OK	77.1388	56.4969	-1.36536	0.000175155	0.00746453	yes	OK	6.34506	0	-1.79769e+308	0.000152015	0.0149751	yes	0	8.2255	8.2255	0	0	1	1	0	0	1	1	yes	NA	NA	NA
CUFF.13192.5	NC5	S5	ENSGALG00000000227	NA	DPYSL2	TSS21099	j	ENSGALT00000031500	1789	NA	22	-	Cufflinks	exon	NA	NA	ENSGALT00000031500	DPYSL2	NA	NA	OK	181.911	103.8	-1.75251	0.00186987	0.0447855	yes	OK	18.1402	0	-1.79769e+308	8.5034e-05	0.0105912	yes	0	9.972	9.972	1	0	0	0	0	0	1	0	yes	463029	463127	NA
CUFF.10647.4	NC5	S5	ENSGALG00000012680	NA	E2F3	TSS17478	j	ENSGALT00000037320	3055	NA	2	-	Cufflinks	exon	NA	NA	ENSGALT00000037320	E2F3	NA	NA	OK	20.6854	11.7511	-1.7603	7.36955e-11	1.69191e-08	yes	OK	4.93268	0	-1.79769e+308	0.000324913	0.0229988	yes	0	23.8462	23.8462	0	0	0	0	1	2	0	0	yes	NA	NA	NA
CUFF.4324.2	NC5	S5	ENSGALG00000005011	NA	SHC4	TSS7032	j	ENSGALT00000008025	2080	NA	10	-	Cufflinks	exon	NA	NA	ENSGALT00000008025	SHC4	NA	NA	OK	34.8723	18.5778	-1.8771	0.00019795	0.00831157	yes	OK	7.28185	0	-1.79769e+308	0.000748765	0.0401395	yes	0	20.8815	20.8815	0	0	0	0	0	0	1	0	yes	NA	NA	NA
CUFF.1265.10	NC5	S5	ENSGALG00000012969	NA	DDX11	TSS910	j	ENSGALT00000021158	3544	NA	1	+	Cufflinks	exon	NA	NA	ENSGALT00000021158	DDX11	NA	NA	OK	20.2923	10.3695	-1.95693	0.000775304	0.0238351	yes	OK	4.3216	0	-1.79769e+308	0.000535253	0.0315778	yes	0	21.2967	21.2967	1	0	0	0	0	0	1	0	yes	60075502	60075557	NA
CUFF.19960.1	NC5	S5	ENSGALG00000006561	NA	MRPL23	TSS32991	j	ENSGALT00000010592	641	NA	5	-	Cufflinks	exon	NA	NA	ENSGALT00000010592	MRPL23	NA	NA	OK	149.019	74.3751	-2.00362	0.000157583	0.00703146	yes	OK	34.7784	0	-1.79769e+308	0.000312504	0.0226885	yes	0	23.3382	23.3382	0	0	0	0	0	0	1	0	yes	NA	NA	NA
CUFF.24765.6	NC5	S5	ENSGALG00000010331	NA	MME	TSS39912	j	ENSGALT00000016815	1864	NA	9	-	Cufflinks	exon	NA	NA	ENSGALT00000016815	MME	NA	NA	OK	35.2656	13.9675	-2.52484	2.6193e-11	6.54091e-09	yes	OK	13.0357	0	-1.79769e+308	0.000172743	0.0160078	yes	0	36.9644	36.9644	0	0	0	0	0	0	1	0	yes	NA	NA	NA
TCONS_00072499	NC5	S5	XLOC_022020	NA	NA	TSS39189	NA	NA	2570	NA	9	+	Cufflinks	exon	NA	NA	NA	NA	NA	CUFF.24539.2	OK	6.41046	0.685477	-9.35184	0.000529499	0.0175685	yes	OK	5.2362	0	-1.79769e+308	0.000667412	0.0372962	yes	NA	NA	NA	NA	NA	NA	NA	NA	NA	NA	NA	no	NA	NA	NA
TCONS_00063134	NC5	S5	XLOC_019093	NA	NA	TSS33997	NA	NA	1745	NA	5	*	Cufflinks	exon	NA	NA	NA	NA	NA	CUFF.20130.1	OK	0.289066	117.163	405.315	0	0	yes	OK	0.289066	117.163	405.315	0	0	yes	NA	NA	NA	NA	NA	NA	NA	NA	NA	NA	NA	no	NA	NA	NA
TCONS_00035253	NC5	S5	XLOC_010336	NA	NA	TSS18682	NA	NA	2971	NA	2	*	Cufflinks	exon	NA	NA	NA	NA	NA	CUFF.10308.1	OK	0.0428345	3.6913	86.1757	1.12567e-06	0.000115272	yes	OK	0.0428345	3.6913	86.1757	1.12567e-06	0.000610542	yes	NA	NA	NA	NA	NA	NA	NA	NA	NA	NA	NA	no	NA	NA	NA
ENSGALT00000022232	NC5	S5	ENSGALG00000013672	NA	TSHZ1	TSS17784	=	ENSGALT00000022232	4010	NA	2	-	Cufflinks	exon	NA	NA	ENSGALT00000022232	TSHZ1	NA	NA	OK	0.664439	6.70422	10.09	5.64024e-07	6.22351e-05	yes	OK	0.10449	6.34283	60.7023	8.85457e-05	0.0108858	yes	NA	NA	NA	NA	NA	NA	NA	NA	NA	NA	NA	no	NA	NA	NA
ENSGALT00000036882	NC5	S5	ENSGALG00000015362	NA	TRAT1	TSS1406	=	ENSGALT00000036882	926	NA	1	+	Cufflinks	exon	NA	NA	ENSGALT00000036882	TRAT1	NA	NA	OK	1.14197	61.604	53.9455	0	0	yes	OK	0.475938	27.8148	58.4423	9.26577e-06	0.0023732	yes	45.151	41.6769	-3.4741	1	0	0	0	0	0	0	1	yes	87042442	87042498	NA
TCONS_00074107	NC5	S5	XLOC_022549	NA	MECOM	TSS40108	i	ENSGALT00000015366	2837	NA	9	*	Cufflinks	exon	NA	NA	ENSGALT00000015366	MECOM	NA	CUFF.24689.1	OK	0.0426246	2.41614	56.684	2.20537e-06	0.000208574	yes	OK	0.0426246	2.41614	56.684	2.20537e-06	0.000878177	yes	NA	NA	NA	NA	NA	NA	NA	NA	NA	NA	NA	no	NA	NA	NA
TCONS_00051755	NC5	S5	XLOC_015491	NA	NA	TSS27762	NA	NA	3151	NA	3	*	Cufflinks	exon	NA	NA	NA	NA	NA	CUFF.15621.1	OK	0.218076	11.6683	53.5057	4.61853e-14	1.87829e-11	yes	OK	0.218076	11.6683	53.5057	4.61853e-14	1.4195e-10	yes	NA	NA	NA	NA	NA	NA	NA	NA	NA	NA	NA	no	NA	NA	NA
CUFF.16955.1	NC5	S5	ENSGALG00000015768	NA	ANKRD6	TSS27278	j	ENSGALT00000025431	5694	NA	3	-	Cufflinks	exon	NA	NA	ENSGALT00000025431	ANKRD6	NA	NA	OK	2.52617	9.8704	3.90724	2.911e-13	1.01216e-10	yes	OK	0.0431033	2.3001	53.3627	0.000158778	0.0152501	yes	23.303	1.7063	-21.5967	0	0	0	1	0	0	0	0	yes	NA	NA	NA
TCONS_00049044	NC5	S5	XLOC_014766	NA	NA	TSS26311	NA	NA	691	NA	3	-	Cufflinks	exon	NA	NA	NA	NA	NA	CUFF.15450.1	OK	0.233166	12.1861	52.2634	6.24438e-05	0.00348559	yes	OK	0.233166	12.1861	52.2634	6.24438e-05	0.0086581	yes	NA	NA	NA	NA	NA	NA	NA	NA	NA	NA	NA	no	NA	NA	NA
CUFF.2019.2	NC5	S5	ENSGALG00000015362	NA	TRAT1	TSS1406	j	ENSGALT00000036882	1456	NA	1	+	Cufflinks	exon	NA	NA	ENSGALT00000036882	TRAT1	NA	NA	OK	1.14197	61.604	53.9455	0	0	yes	OK	0.666032	33.7891	50.7319	7.57323e-09	1.16382e-05	yes	54.8489	58.3231	3.4742	0	0	0	0	0	1	0	0	yes	NA	NA	NA
TCONS_00052102	NC5	S5	XLOC_015835	NA	NA	TSS28109	NA	NA	3098	NA	3	*	Cufflinks	exon	NA	NA	NA	NA	NA	CUFF.16886.1	OK	0.0743268	3.48153	46.841	1.49826e-08	2.45129e-06	yes	OK	0.0743268	3.48153	46.841	1.49826e-08	1.97353e-05	yes	NA	NA	NA	NA	NA	NA	NA	NA	NA	NA	NA	no	NA	NA	NA
CUFF.14203.12	NC5	S5	ENSGALG00000000947	NA	FKBP51	TSS23054	j	ENSGALT00000001398	3413	NA	26	-	Cufflinks	exon	NA	NA	ENSGALT00000001398	FKBP51	NA	NA	OK	23.9215	114.627	4.79181	0	0	yes	OK	0.58416	25.9166	44.3656	6.43929e-15	2.37494e-11	yes	22.6095	2.442	-20.1675	0	0	0	0	0	0	1	1	yes	NA	NA	NA
TCONS_00049222	NC5	S5	XLOC_014803	NA	NA	TSS26421	NA	NA	2667	NA	3	-	Cufflinks	exon	NA	NA	NA	NA	NA	CUFF.15622.7	OK	10.5012	67.1987	6.3991	2.02928e-05	0.00140901	yes	OK	0.203751	8.30322	40.7517	1.80423e-06	0.00081151	yes	NA	NA	NA	NA	NA	NA	NA	NA	NA	NA	NA	no	NA	NA	NA
TCONS_00058223	NC5	S5	XLOC_017688	NA	NA	TSS31428	NA	NA	2211	NA	4	*	Cufflinks	exon	NA	NA	NA	NA	NA	CUFF.18920.1	OK	0.0484902	1.91299	39.4513	0.000138188	0.00634387	yes	OK	0.0484902	1.91299	39.4513	0.000138188	0.0140791	yes	NA	NA	NA	NA	NA	NA	NA	NA	NA	NA	NA	no	NA	NA	NA
TCONS_00035180	NC5	S5	XLOC_010263	NA	NA	TSS18609	NA	NA	614	NA	2	*	Cufflinks	exon	NA	NA	NA	NA	NA	CUFF.10074.1	OK	0.280841	11.0433	39.3221	0.000413621	0.0147187	yes	OK	0.280841	11.0433	39.3221	0.000413621	0.0271444	yes	NA	NA	NA	NA	NA	NA	NA	NA	NA	NA	NA	no	NA	NA	NA
TCONS_00052101	NC5	S5	XLOC_015834	NA	NA	TSS28108	NA	NA	1364	NA	3	*	Cufflinks	exon	NA	NA	NA	NA	NA	CUFF.16885.1	OK	0.0754086	2.91567	38.6648	0.000735344	0.0229537	yes	OK	0.0754086	2.91567	38.6648	0.000735344	0.0397668	yes	NA	NA	NA	NA	NA	NA	NA	NA	NA	NA	NA	no	NA	NA	NA
TCONS_00071575	NC5	S5	XLOC_021653	NA	NA	TSS38597	NA	NA	2806	NA	8	*	Cufflinks	exon	NA	NA	NA	NA	NA	CUFF.23145.1	OK	0.15558	4.84885	31.1664	1.6248e-06	0.000159499	yes	OK	0.15558	4.84885	31.1664	1.6248e-06	0.000788496	yes	NA	NA	NA	NA	NA	NA	NA	NA	NA	NA	NA	no	NA	NA	NA
CUFF.4359.1	NC5	S5	ENSGALG00000005894	NA	USP8	TSS7044	j	ENSGALT00000009484	11420	NA	10	-	Cufflinks	exon	NA	NA	ENSGALT00000009484	USP8	NA	NA	OK	14.9357	26.6174	1.78214	2.0397e-08	3.19045e-06	yes	OK	0.0432929	1.34427	31.0506	0.00047707	0.0297218	yes	5.0503	0.2899	-4.7604	1	0	0	0	0	1	0	0	yes	10336895	10336984	NA
TCONS_00035426	NC5	S5	XLOC_010506	NA	NA	TSS18855	NA	NA	1641	NA	2	*	Cufflinks	exon	NA	NA	NA	NA	NA	CUFF.10722.1	OK	0.0711744	2.0323	28.5538	0.000300849	0.0117002	yes	OK	0.0711744	2.0323	28.5538	0.000300849	0.0223708	yes	NA	NA	NA	NA	NA	NA	NA	NA	NA	NA	NA	no	NA	NA	NA
CUFF.966.6	NC5	S5	ENSGALG00000012056	NA	GRAP2	TSS3231	j	ENSGALT00000019693	4913	NA	1	-	Cufflinks	exon	NA	NA	ENSGALT00000019693	GRAP2	NA	NA	OK	1.11964	20.7839	18.563	1.57652e-14	6.80004e-12	yes	OK	0.654431	18.6062	28.4311	6.92295e-08	7.09256e-05	yes	89.5222	58.4501	-31.0721	3	0	0	0	0	0	1	0	yes	50162183;50167525;50195121	50162276;50167676;50195263	NA
CUFF.6115.1	NC5	S5	ENSGALG00000002893	NA	STC2	TSS9978	j	ENSGALT00000040996	3753	NA	13	-	Cufflinks	exon	NA	NA	ENSGALT00000040996	STC2	NA	NA	OK	1.71384	41.133	24.0006	0	0	yes	OK	1.14301	31.6224	27.666	1.80333e-10	4.15689e-07	yes	NA	NA	NA	NA	NA	NA	NA	NA	NA	NA	NA	no	NA	NA	NA
ENSGALT00000004153	NC5	S5	ENSGALG00000002637	P7257	RBP7	TSS20412	=	ENSGALT00000004153	658	NA	21	+	Cufflinks	exon	NA	NA	ENSGALT00000004153	RBP7	NA	NA	OK	1.31804	36.0883	27.3804	2.70956e-06	0.00024723	yes	OK	1.31804	36.0883	27.3804	2.70956e-06	0.000960903	yes	NA	NA	NA	NA	NA	NA	NA	NA	NA	NA	NA	no	NA	NA	NA
ENSGALT00000016526	NC5	S5	ENSGALG00000010163	NA	LGR5	TSS415	=	ENSGALT00000016526	6331	NA	1	+	Cufflinks	exon	NA	NA	ENSGALT00000016526	LGR5	NA	NA	OK	0.421099	2.09784	4.98181	2.83154e-05	0.00185733	yes	OK	0.0688114	1.80592	26.2444	0.000796404	0.0419614	yes	NA	NA	NA	NA	NA	NA	NA	NA	NA	NA	NA	no	NA	NA	NA
TCONS_00068845	NC5	S5	XLOC_020890	NA	NA	TSS37149	NA	NA	1703	NA	7	*	Cufflinks	exon	NA	NA	NA	NA	NA	CUFF.22518.1	OK	0.0965873	2.46024	25.4716	0.000442186	0.0153514	yes	OK	0.0965873	2.46024	25.4716	0.000442186	0.0284124	yes	NA	NA	NA	NA	NA	NA	NA	NA	NA	NA	NA	no	NA	NA	NA
TCONS_00064240	NC5	S5	XLOC_019552	NA	RRP12	TSS34682	o	ENSGALT00000012296	2690	NA	6	+	Cufflinks	exon	NA	NA	ENSGALT00000012296	RRP12	NA	CUFF.21862.1	OK	0.0805253	2.02099	25.0975	7.83556e-06	0.000633701	yes	OK	0.0805253	2.02099	25.0975	7.83556e-06	0.00212494	yes	NA	NA	NA	NA	NA	NA	NA	NA	NA	NA	NA	no	NA	NA	NA
CUFF.18564.5	NC5	S5	ENSGALG00000010577	NA	ARHGEF38	TSS30335	j	ENSGALT00000017213	3422	NA	4	-	Cufflinks	exon	NA	NA	ENSGALT00000017213	ARHGEF38	NA	NA	OK	0.821136	4.50871	5.49081	1.24056e-12	3.58157e-10	yes	OK	0.143585	3.54025	24.6562	0.00061148	0.0350196	yes	78.5202	17.4861	-61.0341	1	0	0	0	0	0	1	0	yes	38172136	38172160	NA
TCONS_00052104	NC5	S5	XLOC_015837	NA	NA	TSS28111	NA	NA	1411	NA	3	*	Cufflinks	exon	NA	NA	NA	NA	NA	CUFF.16888.1	OK	0.174904	4.01803	22.9727	9.02026e-06	0.000713302	yes	OK	0.174904	4.01803	22.9727	9.02026e-06	0.00234285	yes	NA	NA	NA	NA	NA	NA	NA	NA	NA	NA	NA	no	NA	NA	NA
CUFF.12091.1	NC5	S5	ENSGALG00000016153	NA	PSCA	TSS16615	j	ENSGALT00000026026	711	NA	2	+	Cufflinks	exon	NA	NA	ENSGALT00000026026	PSCA	NA	NA	OK	1.56382	23.0052	14.7109	2.1035e-09	3.93964e-07	yes	OK	0.950895	20.7783	21.8512	3.25346e-05	0.0056601	yes	90.32	60.8059	-29.5141	0	0	0	0	0	1	0	0	yes	NA	NA	NA
TCONS_00035273	NC5	S5	XLOC_010355	NA	NA	TSS18702	NA	NA	2818	NA	2	*	Cufflinks	exon	NA	NA	NA	NA	NA	CUFF.10361.1	OK	0.0838897	1.77471	21.1553	6.76748e-06	0.000553611	yes	OK	0.0838897	1.77471	21.1553	6.76748e-06	0.00188561	yes	NA	NA	NA	NA	NA	NA	NA	NA	NA	NA	NA	no	NA	NA	NA
TCONS_00010462	NC5	S5	XLOC_003013	NA	NA	TSS5609	NA	NA	978	NA	1	*	Cufflinks	exon	NA	NA	NA	NA	NA	CUFF.2021.1	OK	1.55454	32.726	21.0518	4.81128e-07	5.5634e-05	yes	OK	1.55454	32.726	21.0518	4.81128e-07	0.000316875	yes	NA	NA	NA	NA	NA	NA	NA	NA	NA	NA	NA	no	NA	NA	NA
TCONS_00035079	NC5	S5	XLOC_010162	NA	NA	TSS18508	NA	NA	558	NA	2	*	Cufflinks	exon	NA	NA	NA	NA	NA	CUFF.9706.1	OK	0.541002	11.0733	20.4682	4.91135e-05	0.00288877	yes	OK	0.541002	11.0733	20.4682	4.91135e-05	0.00720934	yes	NA	NA	NA	NA	NA	NA	NA	NA	NA	NA	NA	no	NA	NA	NA
TCONS_00010377	NC5	S5	XLOC_002928	NA	NA	TSS5524	NA	NA	646	NA	1	*	Cufflinks	exon	NA	NA	NA	NA	NA	CUFF.1783.1	OK	0.600597	12.0462	20.0569	0.000106192	0.00519428	yes	OK	0.600597	12.0462	20.0569	0.000106192	0.0121915	yes	NA	NA	NA	NA	NA	NA	NA	NA	NA	NA	NA	no	NA	NA	NA
TCONS_00035481	NC5	S5	XLOC_010561	NA	NA	TSS18910	NA	NA	1844	NA	2	*	Cufflinks	exon	NA	NA	NA	NA	NA	CUFF.10849.1	OK	0.0814387	1.62096	19.904	0.00094888	0.0280797	yes	OK	0.0814387	1.62096	19.904	0.00094888	0.0474208	yes	NA	NA	NA	NA	NA	NA	NA	NA	NA	NA	NA	no	NA	NA	NA
TCONS_00005448	NC5	S5	XLOC_001331	NA	NA	TSS2760	NA	NA	3145	NA	1	-	Cufflinks	exon	NA	NA	NA	NA	NA	CUFF.240.8	OK	0.398011	7.00823	17.6081	7.99101e-08	1.09369e-05	yes	OK	0.111455	2.20996	19.8282	6.33903e-05	0.00872374	yes	NA	NA	NA	NA	NA	NA	NA	NA	NA	NA	NA	no	NA	NA	NA
TCONS_00033577	NC5	S5	XLOC_009708	NA	NA	TSS17698	NA	NA	1787	NA	2	-	Cufflinks	exon	NA	NA	NA	NA	NA	CUFF.11002.1	OK	7.08345	31.4581	4.44108	0	0	yes	OK	0.263085	4.96947	18.8892	0.00010934	0.0122202	yes	NA	NA	NA	NA	NA	NA	NA	NA	NA	NA	NA	no	NA	NA	NA
TCONS_00009994	NC5	S5	XLOC_002545	NA	NA	TSS5141	NA	NA	22	NA	1	*	Cufflinks	exon	NA	NA	NA	NA	NA	CUFF.417.1	OK	9306.82	171647	18.4431	2.38557e-05	0.00161696	yes	OK	9306.82	171647	18.4431	2.38557e-05	0.00448901	yes	NA	NA	NA	NA	NA	NA	NA	NA	NA	NA	NA	no	NA	NA	NA
TCONS_00016949	NC5	S5	XLOC_005287	NA	NA	TSS9317	NA	NA	1131	NA	12	*	Cufflinks	exon	NA	NA	NA	NA	NA	CUFF.5446.1	OK	0.289523	5.16954	17.8554	6.65984e-05	0.00366009	yes	OK	0.289523	5.16954	17.8554	6.65984e-05	0.00900347	yes	NA	NA	NA	NA	NA	NA	NA	NA	NA	NA	NA	no	NA	NA	NA
CUFF.13030.1	NC5	S5	ENSGALG00000026524	P7402	RNF186	TSS20758	=	ENSGALT00000043534	2053	NA	21	-	Cufflinks	exon	NA	NA	ENSGALT00000043534	RNF186	NA	NA	OK	0.578837	6.14494	10.616	0.000756965	0.0234741	yes	OK	0.211094	3.67635	17.4156	0.00016144	0.0153666	yes	NA	NA	NA	NA	NA	NA	NA	NA	NA	NA	NA	no	NA	NA	NA
TCONS_00068764	NC5	S5	XLOC_020809	NA	NA	TSS37068	NA	NA	1173	NA	7	*	Cufflinks	exon	NA	NA	NA	NA	NA	CUFF.22210.1	OK	0.121046	2.06345	17.0467	0.000782307	0.0239986	yes	OK	0.121046	2.06345	17.0467	0.000782307	0.0415282	yes	NA	NA	NA	NA	NA	NA	NA	NA	NA	NA	NA	no	NA	NA	NA
TCONS_00052026	NC5	S5	XLOC_015759	NA	NA	TSS28033	NA	NA	1835	NA	3	*	Cufflinks	exon	NA	NA	NA	NA	NA	CUFF.16610.1	OK	0.151752	2.56812	16.9231	8.17296e-05	0.00426131	yes	OK	0.151752	2.56812	16.9231	8.17296e-05	0.0103943	yes	NA	NA	NA	NA	NA	NA	NA	NA	NA	NA	NA	no	NA	NA	NA
TCONS_00047344	NC5	S5	XLOC_014357	NA	NA	TSS25428	NA	NA	2028	NA	3	+	Cufflinks	exon	NA	NA	NA	NA	NA	CUFF.16438.1	OK	0.141137	2.38781	16.9184	5.25163e-05	0.00301418	yes	OK	0.141137	2.38781	16.9184	5.25163e-05	0.00756603	yes	NA	NA	NA	NA	NA	NA	NA	NA	NA	NA	NA	no	NA	NA	NA
TCONS_00074016	NC5	S5	XLOC_022458	NA	NA	TSS40017	NA	NA	993	NA	9	*	Cufflinks	exon	NA	NA	NA	NA	NA	CUFF.24339.1	OK	0.259584	4.37206	16.8426	0.000869356	0.0261615	yes	OK	0.259584	4.37206	16.8426	0.000869356	0.0446568	yes	NA	NA	NA	NA	NA	NA	NA	NA	NA	NA	NA	no	NA	NA	NA
TCONS_00035272	NC5	S5	XLOC_010354	NA	NA	TSS18701	NA	NA	2794	NA	2	*	Cufflinks	exon	NA	NA	NA	NA	NA	CUFF.10360.1	OK	0.0664644	1.10009	16.5516	0.000140553	0.0064123	yes	OK	0.0664644	1.10009	16.5516	0.000140553	0.0142415	yes	NA	NA	NA	NA	NA	NA	NA	NA	NA	NA	NA	no	NA	NA	NA
TCONS_00035516	NC5	S5	XLOC_010596	NA	NA	TSS18945	NA	NA	2278	NA	2	*	Cufflinks	exon	NA	NA	NA	NA	NA	CUFF.11006.1	OK	0.124376	2.03772	16.3836	6.15636e-05	0.00346362	yes	OK	0.124376	2.03772	16.3836	6.15636e-05	0.00860071	yes	NA	NA	NA	NA	NA	NA	NA	NA	NA	NA	NA	no	NA	NA	NA
CUFF.16374.4	NC5	S5	ENSGALG00000020002	NA	SLC22A3	TSS26959	j	ENSGALT00000018901	5051	NA	3	-	Cufflinks	exon	NA	NA	ENSGALT00000018901	SLC22A3	NA	NA	OK	0.718768	8.42823	11.7259	0	0	yes	OK	0.421894	6.82076	16.167	1.98815e-06	0.000872941	yes	80.9275	58.6968	-22.2307	0	0	0	0	0	1	0	0	yes	NA	NA	NA
CUFF.23554.2	NC5	S5	ENSGALG00000006019	NA	EPHX4	TSS38266	j	ENSGALT00000009690	1601	NA	8	-	Cufflinks	exon	NA	NA	ENSGALT00000009690	EPHX4	NA	NA	OK	0.397967	5.53102	13.8981	1.1862e-06	0.000120603	yes	OK	0.304462	4.80637	15.7865	0.000729647	0.0397668	yes	86.8984	76.5043	-10.3941	0	0	0	0	0	0	1	0	yes	NA	NA	NA
CUFF.14180.2	NC5	S5	ENSGALG00000025988	NA	RORC	TSS22702	j	ENSGALT00000046012	1471	NA	25	-	Cufflinks	exon	NA	NA	ENSGALT00000046012	RORC	NA	NA	OK	1.82699	17.6162	9.64218	6.24366e-08	8.71296e-06	yes	OK	1.02661	15.9646	15.5507	0.000110008	0.0122208	yes	90.6245	56.1913	-34.4332	0	0	0	1	0	0	1	0	yes	NA	NA	NA
TCONS_00018592	NC5	S5	XLOC_005781	NA	TMCO6	TSS10213	i	ENSGALT00000001241	4746	NA	13	*	Cufflinks	exon	NA	NA	ENSGALT00000001241	TMCO6	NA	CUFF.5927.1	OK	0.140916	2.1793	15.4653	1.74659e-06	0.000170281	yes	OK	0.140916	2.1793	15.4653	1.74659e-06	0.000805223	yes	NA	NA	NA	NA	NA	NA	NA	NA	NA	NA	NA	no	NA	NA	NA
TCONS_00016952	NC5	S5	XLOC_005290	NA	NA	TSS9320	NA	NA	1327	NA	12	*	Cufflinks	exon	NA	NA	NA	NA	NA	CUFF.5449.1	OK	0.184638	2.70044	14.6256	0.000322654	0.0123459	yes	OK	0.184638	2.70044	14.6256	0.000322654	0.0229988	yes	NA	NA	NA	NA	NA	NA	NA	NA	NA	NA	NA	no	NA	NA	NA
TCONS_00061857	NC5	S5	XLOC_018726	NA	NA	TSS33327	NA	NA	3021	NA	5	-	Cufflinks	exon	NA	NA	NA	NA	NA	CUFF.20440.10	OK	0.0669038	0.966733	14.4496	0.000748173	0.0232714	yes	OK	0.0669038	0.966733	14.4496	0.000748173	0.0401395	yes	NA	NA	NA	NA	NA	NA	NA	NA	NA	NA	NA	no	NA	NA	NA
TCONS_00010383	NC5	S5	XLOC_002934	NA	NA	TSS5530	NA	NA	464	NA	1	*	Cufflinks	exon	NA	NA	NA	NA	NA	CUFF.1802.1	OK	1.20722	17.3592	14.3795	0.000263862	0.0105798	yes	OK	1.20722	17.3592	14.3795	0.000263862	0.021156	yes	NA	NA	NA	NA	NA	NA	NA	NA	NA	NA	NA	no	NA	NA	NA
TCONS_00052044	NC5	S5	XLOC_015777	NA	NA	TSS28051	NA	NA	2968	NA	3	*	Cufflinks	exon	NA	NA	NA	NA	NA	CUFF.16666.1	OK	0.0823878	1.13615	13.7903	0.000495875	0.0167258	yes	OK	0.0823878	1.13615	13.7903	0.000495875	0.0303634	yes	NA	NA	NA	NA	NA	NA	NA	NA	NA	NA	NA	no	NA	NA	NA
ENSGALT00000015846	NC5	S5	ENSGALG00000009737	P5604	TAC1	TSS15424	=	ENSGALT00000015846	1279	NA	2	+	Cufflinks	exon	NA	NA	ENSGALT00000015846	TAC1	NA	NA	OK	0.428244	5.85655	13.6757	0.000532055	0.0176122	yes	OK	0.428244	5.85655	13.6757	0.000532055	0.0315778	yes	NA	NA	NA	NA	NA	NA	NA	NA	NA	NA	NA	no	NA	NA	NA
TCONS_00071649	NC5	S5	XLOC_021726	NA	NA	TSS38671	NA	NA	569	NA	8	*	Cufflinks	exon	NA	NA	NA	NA	NA	CUFF.23455.1	OK	0.859228	11.5114	13.3973	0.000119823	0.0056926	yes	OK	0.859228	11.5114	13.3973	0.000119823	0.0126266	yes	NA	NA	NA	NA	NA	NA	NA	NA	NA	NA	NA	no	NA	NA	NA
TCONS_00057990	NC5	S5	XLOC_017456	NA	NA	TSS31195	NA	NA	1252	NA	4	*	Cufflinks	exon	NA	NA	NA	NA	NA	CUFF.18065.1	OK	0.199059	2.65844	13.355	0.000317755	0.0122003	yes	OK	0.199059	2.65844	13.355	0.000317755	0.0228895	yes	NA	NA	NA	NA	NA	NA	NA	NA	NA	NA	NA	no	NA	NA	NA
CUFF.18402.3	NC5	S5	ENSGALG00000010125	NA	CSGALNACT1	TSS30267	j	ENSGALT00000016467	4511	NA	4	-	Cufflinks	exon	NA	NA	ENSGALT00000016467	CSGALNACT1	NA	NA	OK	1.834	11.4288	6.23163	0	0	yes	OK	0.462631	6.04051	13.0569	3.4871e-06	0.00116919	yes	52.8534	25.2252	-27.6282	0	0	0	0	0	0	0	0	yes	NA	NA	NA
TCONS_00066167	NC5	S5	XLOC_020173	NA	NA	TSS35767	NA	NA	1696	NA	6	*	Cufflinks	exon	NA	NA	NA	NA	NA	CUFF.22001.1	OK	0.556459	7.23244	12.9973	2.25375e-05	0.00153955	yes	OK	0.556459	7.23244	12.9973	2.25375e-05	0.00432931	yes	NA	NA	NA	NA	NA	NA	NA	NA	NA	NA	NA	no	NA	NA	NA
TCONS_00043662	NC5	S5	XLOC_013266	NA	NA	TSS23412	NA	NA	2121	NA	27	+	Cufflinks	exon	NA	NA	NA	NA	NA	CUFF.14572.1	OK	42.4268	284.403	6.70339	0.00105224	0.0300754	yes	OK	0.421886	5.47904	12.987	0.000345469	0.0240407	yes	NA	NA	NA	NA	NA	NA	NA	NA	NA	NA	NA	no	NA	NA	NA
CUFF.2242.1	NC5	S5	ENSGALG00000015795	P1698	ADAMTS5	TSS3955	=	ENSGALT00000025470	3443	NA	1	-	Cufflinks	exon	NA	NA	ENSGALT00000025470	ADAMTS5	NA	NA	OK	0.548359	4.80316	8.75914	3.81811e-06	0.000335475	yes	OK	0.378679	4.80316	12.684	1.7902e-05	0.0036278	yes	NA	NA	NA	NA	NA	NA	NA	NA	NA	NA	NA	no	NA	NA	NA
TCONS_00068786	NC5	S5	XLOC_020831	NA	NA	TSS37090	NA	NA	3882	NA	7	*	Cufflinks	exon	NA	NA	NA	NA	NA	CUFF.22276.1	OK	0.202677	2.47608	12.2168	5.29618e-06	0.000448725	yes	OK	0.202677	2.47608	12.2168	5.29618e-06	0.00155027	yes	NA	NA	NA	NA	NA	NA	NA	NA	NA	NA	NA	no	NA	NA	NA
TCONS_00035126	NC5	S5	XLOC_010209	NA	NA	TSS18555	NA	NA	3178	NA	2	*	Cufflinks	exon	NA	NA	NA	NA	NA	CUFF.9919.1	OK	0.123287	1.48243	12.0242	0.000102896	0.00506792	yes	OK	0.123287	1.48243	12.0242	0.000102896	0.0120096	yes	NA	NA	NA	NA	NA	NA	NA	NA	NA	NA	NA	no	NA	NA	NA
TCONS_00040937	NC5	S5	XLOC_012470	NA	ENSGALG00000027422	TSS21962	o	ENSGALT00000044241	1974	NA	24	+	Cufflinks	exon	NA	NA	ENSGALT00000044241	ENSGALG00000027422	NA	CUFF.13846.1	OK	0.200092	2.37613	11.8752	8.29489e-05	0.00430911	yes	OK	0.200092	2.37613	11.8752	8.29489e-05	0.0104562	yes	NA	NA	NA	NA	NA	NA	NA	NA	NA	NA	NA	no	NA	NA	NA
TCONS_00035080	NC5	S5	XLOC_010163	NA	NA	TSS18509	NA	NA	422	NA	2	*	Cufflinks	exon	NA	NA	NA	NA	NA	CUFF.9707.1	OK	1.07993	12.7182	11.7769	0.000465782	0.0160144	yes	OK	1.07993	12.7182	11.7769	0.000465782	0.0293157	yes	NA	NA	NA	NA	NA	NA	NA	NA	NA	NA	NA	no	NA	NA	NA
TCONS_00051754	NC5	S5	XLOC_015490	NA	NA	TSS27761	NA	NA	2000	NA	3	*	Cufflinks	exon	NA	NA	NA	NA	NA	CUFF.15620.1	OK	1.40958	16.5234	11.7222	1.73129e-07	2.18081e-05	yes	OK	1.40958	16.5234	11.7222	1.73129e-07	0.000145121	yes	NA	NA	NA	NA	NA	NA	NA	NA	NA	NA	NA	no	NA	NA	NA
CUFF.24540.11	NC5	S5	ENSGALG00000008369	NA	ABCC5	TSS39754	=	ENSGALT00000013625	1524	NA	9	-	Cufflinks	exon	NA	NA	ENSGALT00000013625	ABCC5	NA	NA	OK	6.22365	26.0542	4.18631	6.21725e-13	1.96658e-10	yes	OK	1.00609	11.7865	11.7151	1.23004e-05	0.00294587	yes	45.2384	16.1656	-29.0728	0	0	0	0	0	1	0	1	yes	NA	NA	NA
TCONS_00052048	NC5	S5	XLOC_015781	NA	NA	TSS28055	NA	NA	1652	NA	3	*	Cufflinks	exon	NA	NA	NA	NA	NA	CUFF.16674.1	OK	1.00925	11.7978	11.6897	5.09342e-05	0.00295917	yes	OK	1.00925	11.7978	11.6897	5.09342e-05	0.00739588	yes	NA	NA	NA	NA	NA	NA	NA	NA	NA	NA	NA	no	NA	NA	NA
TCONS_00067876	NC5	S5	XLOC_020584	NA	CASP8	TSS36627	x	ENSGALT00000013606	3980	NA	7	-	Cufflinks	exon	NA	NA	ENSGALT00000013606	CASP8	NA	CUFF.22439.1	OK	0.270769	3.14871	11.6288	1.54937e-05	0.00113679	yes	OK	0.270769	3.14871	11.6288	1.54937e-05	0.00336139	yes	NA	NA	NA	NA	NA	NA	NA	NA	NA	NA	NA	no	NA	NA	NA
TCONS_00027099	NC5	S5	XLOC_008067	NA	NA	TSS14356	NA	NA	5686	NA	19	+	Cufflinks	exon	NA	NA	NA	NA	NA	CUFF.9021.1	OK	1.15368	8.62091	7.47255	0.00137048	0.0361249	yes	OK	0.113992	1.25855	11.0408	0.000141735	0.0142827	yes	NA	NA	NA	NA	NA	NA	NA	NA	NA	NA	NA	no	NA	NA	NA
TCONS_00026692	NC5	S5	XLOC_007905	NA	NA	TSS14127	NA	NA	907	NA	18	*	Cufflinks	exon	NA	NA	NA	NA	NA	CUFF.8388.1	OK	0.397767	4.36204	10.9663	0.000222349	0.00920034	yes	OK	0.397767	4.36204	10.9663	0.000222349	0.0188089	yes	NA	NA	NA	NA	NA	NA	NA	NA	NA	NA	NA	no	NA	NA	NA
TCONS_00063312	NC5	S5	XLOC_019268	NA	NA	TSS34175	NA	NA	1301	NA	5	*	Cufflinks	exon	NA	NA	NA	NA	NA	CUFF.20875.1	OK	0.20501	2.2435	10.9434	0.000813789	0.0248028	yes	OK	0.20501	2.2435	10.9434	0.000813789	0.042513	yes	NA	NA	NA	NA	NA	NA	NA	NA	NA	NA	NA	no	NA	NA	NA
TCONS_00058372	NC5	S5	XLOC_017837	NA	NA	TSS31577	NA	NA	1948	NA	4	*	Cufflinks	exon	NA	NA	NA	NA	NA	CUFF.19381.1	OK	0.42119	4.50019	10.6844	8.55748e-05	0.00439737	yes	OK	0.42119	4.50019	10.6844	8.55748e-05	0.0105912	yes	NA	NA	NA	NA	NA	NA	NA	NA	NA	NA	NA	no	NA	NA	NA
TCONS_00016270	NC5	S5	XLOC_005089	NA	NA	TSS8946	NA	NA	4657	NA	12	-	Cufflinks	exon	NA	NA	NA	NA	NA	CUFF.5461.1	OK	0.214932	2.28462	10.6295	2.99594e-05	0.00194722	yes	OK	0.214932	2.28462	10.6295	2.99594e-05	0.0053639	yes	NA	NA	NA	NA	NA	NA	NA	NA	NA	NA	NA	no	NA	NA	NA
TCONS_00021194	NC5	S5	XLOC_006541	NA	NA	TSS11502	NA	NA	4540	NA	14	*	Cufflinks	exon	NA	NA	NA	NA	NA	CUFF.7142.1	OK	0.139726	1.43659	10.2815	0.00012266	0.00580048	yes	OK	0.139726	1.43659	10.2815	0.00012266	0.0128521	yes	NA	NA	NA	NA	NA	NA	NA	NA	NA	NA	NA	no	NA	NA	NA
TCONS_00068885	NC5	S5	XLOC_020930	NA	NA	TSS37189	NA	NA	1760	NA	7	*	Cufflinks	exon	NA	NA	NA	NA	NA	CUFF.22636.1	OK	0.462714	4.46693	9.65375	7.94304e-05	0.00418745	yes	OK	0.462714	4.46693	9.65375	7.94304e-05	0.0101721	yes	NA	NA	NA	NA	NA	NA	NA	NA	NA	NA	NA	no	NA	NA	NA
TCONS_00049194	NC5	S5	XLOC_014799	NA	NA	TSS26410	NA	NA	3411	NA	3	-	Cufflinks	exon	NA	NA	NA	NA	NA	CUFF.15592.12	OK	3.20431	6.97159	2.17569	0.00104648	0.029971	yes	OK	0.152925	1.46917	9.60716	0.000266221	0.0211781	yes	NA	NA	NA	NA	NA	NA	NA	NA	NA	NA	NA	no	NA	NA	NA
CUFF.21721.7	NC5	S5	ENSGALG00000006502	NA	PCGF5	TSS34618	j	ENSGALT00000010507	9717	NA	6	+	Cufflinks	exon	NA	NA	ENSGALT00000010507	PCGF5	NA	NA	OK	6.71712	15.7361	2.34268	9.88517e-05	0.00490263	yes	OK	0.467959	4.49303	9.60137	2.6417e-06	0.000955209	yes	28.5524	6.9667	-21.5857	0	0	0	0	0	0	1	0	yes	NA	NA	NA
TCONS_00035081	NC5	S5	XLOC_010164	NA	NA	TSS18510	NA	NA	2153	NA	2	*	Cufflinks	exon	NA	NA	NA	NA	NA	CUFF.9708.1	OK	1.12055	10.7339	9.57917	3.87461e-06	0.00033835	yes	OK	1.12055	10.7339	9.57917	3.87461e-06	0.00125354	yes	NA	NA	NA	NA	NA	NA	NA	NA	NA	NA	NA	no	NA	NA	NA
TCONS_00025083	NC5	S5	XLOC_007468	NA	gga-mir-6712	TSS13331	o	ENSGALT00000043963	1979	NA	17	-	Cufflinks	exon	NA	NA	ENSGALT00000043963	gga-mir-6712	NA	CUFF.8327.1	OK	0.316286	2.9963	9.47338	0.000234413	0.00956055	yes	OK	0.316286	2.9963	9.47338	0.000234413	0.0194721	yes	NA	NA	NA	NA	NA	NA	NA	NA	NA	NA	NA	no	NA	NA	NA
CUFF.14516.2	NC5	S5	ENSGALG00000002792	NA	SPDEF	TSS22997	j	ENSGALT00000004418	3016	NA	26	+	Cufflinks	exon	NA	NA	ENSGALT00000004418	SPDEF	NA	NA	OK	2.05016	7.18578	3.50499	5.86245e-06	0.000490859	yes	OK	0.407644	3.77572	9.2623	0.000866196	0.0446188	yes	52.5443	19.8835	-32.6608	0	0	0	0	0	0	1	0	yes	NA	NA	NA
TCONS_00056105	NC5	S5	XLOC_016909	NA	KLHL2	TSS30166	x	ENSGALT00000015553	6841	NA	4	-	Cufflinks	exon	NA	NA	ENSGALT00000015553	KLHL2	NA	CUFF.18223.1	OK	0.353953	3.17241	8.9628	1.72799e-05	0.00123461	yes	OK	0.353953	3.17241	8.9628	1.72799e-05	0.00356163	yes	NA	NA	NA	NA	NA	NA	NA	NA	NA	NA	NA	no	NA	NA	NA
TCONS_00033579	NC5	S5	XLOC_009708	NA	NA	TSS17699	NA	NA	3870	NA	2	-	Cufflinks	exon	NA	NA	NA	NA	NA	CUFF.10998.16	OK	7.08345	31.4581	4.44108	0	0	yes	OK	0.239412	2.10151	8.7778	0.000901953	0.0456948	yes	NA	NA	NA	NA	NA	NA	NA	NA	NA	NA	NA	no	NA	NA	NA
TCONS_00052046	NC5	S5	XLOC_015779	NA	NA	TSS28053	NA	NA	2173	NA	3	*	Cufflinks	exon	NA	NA	NA	NA	NA	CUFF.16672.1	OK	1.29281	10.7236	8.29482	0.000252778	0.0101927	yes	OK	1.29281	10.7236	8.29482	0.000252778	0.020445	yes	NA	NA	NA	NA	NA	NA	NA	NA	NA	NA	NA	no	NA	NA	NA
TCONS_00049214	NC5	S5	XLOC_014803	NA	NA	TSS26419	NA	NA	1411	NA	3	-	Cufflinks	exon	NA	NA	NA	NA	NA	CUFF.15623.1	OK	10.5012	67.1987	6.3991	2.02928e-05	0.00140901	yes	OK	2.34802	19.2259	8.18811	2.63215e-05	0.00485396	yes	NA	NA	NA	NA	NA	NA	NA	NA	NA	NA	NA	no	NA	NA	NA
TCONS_00010542	NC5	S5	XLOC_003093	NA	NA	TSS5689	NA	NA	3193	NA	1	*	Cufflinks	exon	NA	NA	NA	NA	NA	CUFF.2305.1	OK	0.276438	2.20402	7.97293	0.000374838	0.0138583	yes	OK	0.276438	2.20402	7.97293	0.000374838	0.0254132	yes	NA	NA	NA	NA	NA	NA	NA	NA	NA	NA	NA	no	NA	NA	NA
ENSGALT00000000635	NC5	S5	ENSGALG00000000466	NA	LCK	TSS21698	=	ENSGALT00000000635	1660	NA	23	-	Cufflinks	exon	NA	NA	ENSGALT00000000635	LCK	NA	NA	OK	3.09961	22.2937	7.19238	2.97653e-07	3.62119e-05	yes	OK	2.46222	19.235	7.81204	0.000369165	0.0252953	yes	86.28	79.4364	-6.8436	0	0	0	0	0	0	1	1	yes	NA	NA	NA
TCONS_00018967	NC5	S5	XLOC_005977	NA	ENSGALG00000021226	TSS10467	o	ENSGALT00000034196	4565	NA	14	+	Cufflinks	exon	NA	NA	ENSGALT00000034196	ENSGALG00000021226	NA	CUFF.6637.1	OK	1.03268	8.01669	7.76298	0.000116784	0.00563492	yes	OK	1.03268	8.01669	7.76298	0.000116784	0.0124486	yes	NA	NA	NA	NA	NA	NA	NA	NA	NA	NA	NA	no	NA	NA	NA
ENSGALT00000037442	NC5	S5	ENSGALG00000023025	P11738	ZBTB42	TSS32592	=	ENSGALT00000037442	1449	NA	5	+	Cufflinks	exon	NA	NA	ENSGALT00000037442	ZBTB42	NA	NA	OK	0.546846	4.13547	7.56238	0.000884419	0.0265587	yes	OK	0.546846	4.13547	7.56238	0.000884419	0.0451789	yes	NA	NA	NA	NA	NA	NA	NA	NA	NA	NA	NA	no	NA	NA	NA
CUFF.2913.4	NC5	S5	ENSGALG00000016790	NA	SLC9A4	TSS1932	j	ENSGALT00000027109	3197	NA	1	+	Cufflinks	exon	NA	NA	ENSGALT00000027109	SLC9A4	NA	NA	OK	0.934903	6.60245	7.06216	1.38637e-07	1.7778e-05	yes	OK	0.729244	5.38775	7.38813	0.000324534	0.0229988	yes	81.6023	78.0021	-3.6002	0	0	0	0	0	0	1	0	yes	NA	NA	NA
CUFF.19920.3	NC5	S5	ENSGALG00000006358	NA	TMEM86A	TSS31881	=	ENSGALT00000010276	3221	NA	5	+	Cufflinks	exon	NA	NA	ENSGALT00000010276	TMEM86A	NA	NA	OK	1.04185	5.97217	5.73224	0.00027409	0.0108674	yes	OK	0.654866	4.76312	7.27345	0.000448456	0.0286159	yes	NA	NA	NA	NA	NA	NA	NA	NA	NA	NA	NA	no	NA	NA	NA
TCONS_00007554	NC5	S5	XLOC_001847	NA	PCNP	TSS3833	x	ENSGALT00000024744	6978	NA	1	-	Cufflinks	exon	NA	NA	ENSGALT00000024744	PCNP	NA	CUFF.1972.1	OK	0.726102	4.98267	6.86224	3.31592e-05	0.00209773	yes	OK	0.726102	4.98267	6.86224	3.31592e-05	0.00571486	yes	NA	NA	NA	NA	NA	NA	NA	NA	NA	NA	NA	no	NA	NA	NA
CUFF.17141.1	NC5	S5	ENSGALG00000016299	NA	FAM83B	TSS27382	j	ENSGALT00000026294	8786	NA	3	-	Cufflinks	exon	NA	NA	ENSGALT00000026294	FAM83B	NA	NA	OK	0.419299	2.86248	6.82685	4.51161e-05	0.00266466	yes	OK	0.419299	2.86248	6.82685	4.51161e-05	0.00687592	yes	NA	NA	NA	NA	NA	NA	NA	NA	NA	NA	NA	no	NA	NA	NA
TCONS_00034518	NC5	S5	XLOC_009944	NA	NA	TSS18171	NA	NA	3366	NA	2	-	Cufflinks	exon	NA	NA	NA	NA	NA	CUFF.11818.1	OK	0.473009	3.48208	7.36155	5.82156e-05	0.00330136	yes	OK	0.473009	3.19573	6.75619	0.000325507	0.0229988	yes	NA	NA	NA	NA	NA	NA	NA	NA	NA	NA	NA	no	NA	NA	NA
CUFF.11859.1	NC5	S5	ENSGALG00000014208	NA	GRHL2	TSS16490	=	ENSGALT00000022978	4671	NA	2	+	Cufflinks	exon	NA	NA	ENSGALT00000022978	GRHL2	NA	NA	OK	0.719831	5.1052	7.09223	2.4079e-05	0.00162436	yes	OK	0.715063	4.7268	6.61032	0.000152667	0.0149751	yes	NA	NA	NA	NA	NA	NA	NA	NA	NA	NA	NA	no	NA	NA	NA
CUFF.12554.4	NC5	S5	ENSGALG00000006775	NA	TGM2	TSS19587	j	ENSGALT00000039224	2307	NA	20	+	Cufflinks	exon	NA	NA	ENSGALT00000039224	TGM2	NA	NA	OK	36.3209	142.122	3.91296	2.19824e-14	9.20287e-12	yes	OK	4.99679	31.3529	6.27458	6.29037e-06	0.00178463	yes	22.0606	13.7573	-8.3033	0	0	0	0	0	0	1	0	yes	NA	NA	NA
TCONS_00052285	NC5	S5	XLOC_016018	NA	NA	TSS28292	NA	NA	3433	NA	3	*	Cufflinks	exon	NA	NA	NA	NA	NA	CUFF.17463.1	OK	0.539	3.34441	6.20482	0.000847977	0.0257358	yes	OK	0.539	3.34441	6.20482	0.000847977	0.0439257	yes	NA	NA	NA	NA	NA	NA	NA	NA	NA	NA	NA	no	NA	NA	NA
TCONS_00009956	NC5	S5	XLOC_002507	NA	NA	TSS5103	NA	NA	15340	NA	1	*	Cufflinks	exon	NA	NA	NA	NA	NA	CUFF.288.1	OK	0.475069	2.94425	6.19752	8.52172e-06	0.0006853	yes	OK	0.475069	2.94425	6.19752	8.52172e-06	0.00224499	yes	NA	NA	NA	NA	NA	NA	NA	NA	NA	NA	NA	no	NA	NA	NA
ENSGALT00000010311	NC5	S5	ENSGALG00000006384	P12441	ENSGALG00000006384	TSS34603	=	ENSGALT00000010311	1440	NA	6	+	Cufflinks	exon	NA	NA	ENSGALT00000010311	ENSGALG00000006384	NA	NA	OK	4.93506	28.718	5.8192	0.000161657	0.00718165	yes	OK	4.93506	28.718	5.8192	0.000161657	0.0153666	yes	NA	NA	NA	NA	NA	NA	NA	NA	NA	NA	NA	no	NA	NA	NA
CUFF.23522.10	NC5	S5	ENSGALG00000005850	NA	FNBP1L	TSS38246	j	ENSGALT00000009401	2462	NA	8	-	Cufflinks	exon	NA	NA	ENSGALT00000009401	FNBP1L	NA	NA	OK	8.90844	26.5603	2.98148	1.83036e-08	2.89482e-06	yes	OK	1.60161	9.11857	5.69336	0.000620204	0.035338	yes	34.3316	17.9786	-16.353	0	0	1	0	0	0	0	1	yes	NA	NA	NA
ENSGALT00000014453	NC5	S5	ENSGALG00000008890	NA	ELTD1	TSS37659	=	ENSGALT00000014453	5388	NA	8	+	Cufflinks	exon	NA	NA	ENSGALT00000014453	ELTD1	NA	NA	OK	1.63362	8.79511	5.38382	4.31971e-05	0.00258347	yes	OK	1.63362	8.79511	5.38382	4.31971e-05	0.00669409	yes	NA	NA	NA	NA	NA	NA	NA	NA	NA	NA	NA	no	NA	NA	NA
ENSGALT00000005545	NC5	S5	ENSGALG00000003512	NA	SPINK7	TSS9577	=	ENSGALT00000005545	1668	NA	13	+	Cufflinks	exon	NA	NA	ENSGALT00000005545	SPINK7	NA	NA	OK	132.383	430.853	3.2546	0.000142552	0.00646206	yes	OK	3.79269	20.145	5.31154	0.000645749	0.0365284	yes	4.6756	2.8649	-1.8107	0	0	1	0	0	0	1	0	yes	NA	NA	NA
CUFF.2120.1	NC5	S5	ENSGALG00000015463	NA	CD2	TSS1471	j	ENSGALT00000024930	2304	NA	1	+	Cufflinks	exon	NA	NA	ENSGALT00000024930	CD2	NA	NA	OK	5.55918	21.1418	3.80306	4.03677e-13	1.36808e-10	yes	OK	3.04181	15.9647	5.24844	0.000605719	0.0347977	yes	NA	NA	NA	NA	NA	NA	NA	NA	NA	NA	NA	no	NA	NA	NA
CUFF.18013.2	NC5	S5	ENSGALG00000008326	NA	ENSGALG00000008326	TSS28675	j	ENSGALT00000013553	5315	NA	4	+	Cufflinks	exon	NA	NA	ENSGALT00000013553	ENSGALG00000008326	NA	NA	OK	2.7197	10.1482	3.73136	0	0	yes	OK	1.49662	7.53665	5.0358	0.000174746	0.0160323	yes	74.2659	55.0289	-19.237	2	3	0	0	2	1	0	0	yes	14127956;14139682	14127965;14139692	14131372;14136387;14138464
CUFF.19382.6	NC5	S5	ENSGALG00000015626	NA	RGS12	TSS30895	j	ENSGALT00000025195	6514	NA	4	-	Cufflinks	exon	NA	NA	ENSGALT00000025195	RGS12	NA	NA	OK	3.35419	9.68033	2.88604	3.75686e-07	4.4937e-05	yes	OK	0.722461	3.61166	4.99911	0.000993642	0.048994	yes	37.3093	21.5391	-15.7702	0	0	0	0	1	0	1	0	yes	NA	NA	NA
ENSGALT00000026140	NC5	S5	ENSGALG00000016216	P6795	NDRG1	TSS18327	=	ENSGALT00000026140	2848	NA	2	-	Cufflinks	exon	NA	NA	ENSGALT00000026140	NDRG1	NA	NA	OK	7.29166	36.2739	4.9747	1.73823e-05	0.00123461	yes	OK	7.29166	36.2739	4.9747	1.73823e-05	0.00356163	yes	NA	NA	NA	NA	NA	NA	NA	NA	NA	NA	NA	no	NA	NA	NA
ENSGALT00000005954	NC5	S5	ENSGALG00000003750	NA	PLCG1	TSS19376	=	ENSGALT00000005954	3825	NA	20	+	Cufflinks	exon	NA	NA	ENSGALT00000005954	PLCG1	NA	NA	OK	7.61714	22.2173	2.91675	1.8191e-08	2.89482e-06	yes	OK	2.58051	12.7111	4.92581	0.000312086	0.0226885	yes	57.2126	33.8777	-23.3349	1	0	0	0	0	2	0	1	yes	5271979	5272005	NA
ENSGALT00000011398	NC5	S5	ENSGALG00000007039	NA	IGF1R	TSS7138	=	ENSGALT00000011398	4575	NA	10	-	Cufflinks	exon	NA	NA	ENSGALT00000011398	IGF1R	NA	NA	OK	1.28466	6.55233	5.10043	0.000171573	0.00737817	yes	OK	1.28466	6.23893	4.85648	0.000499021	0.0303634	yes	NA	NA	NA	NA	NA	NA	NA	NA	NA	NA	NA	no	NA	NA	NA
ENSGALT00000021439	NC5	S5	ENSGALG00000013134	NA	PLEKHA5	TSS978	=	ENSGALT00000021439	6824	NA	1	+	Cufflinks	exon	NA	NA	ENSGALT00000021439	PLEKHA5	NA	NA	OK	1.53705	6.17597	4.01806	5.5425e-10	1.14336e-07	yes	OK	1.19391	5.07223	4.2484	0.00091231	0.0459669	yes	NA	NA	NA	NA	NA	NA	NA	NA	NA	NA	NA	no	NA	NA	NA
ENSGALT00000027924	NC5	S5	ENSGALG00000017272	NA	VWF	TSS3604	=	ENSGALT00000027924	8456	NA	1	-	Cufflinks	exon	NA	NA	ENSGALT00000027924	VWF	NA	NA	OK	14.6488	39.1557	2.67296	1.80139e-07	2.24921e-05	yes	OK	4.03087	16.4605	4.08362	4.92585e-05	0.00720934	yes	42.0386	27.5167	-14.5219	3	0	0	0	0	0	1	1	yes	74377300;74473162;74476023	74377324;74473179;74476046	NA
CUFF.21666.1	NC5	S5	ENSGALG00000005969	P12706	ENSGALG00000005969	TSS35229	=	ENSGALT00000009598	5938	NA	6	-	Cufflinks	exon	NA	NA	ENSGALT00000009598	ENSGALG00000005969	NA	NA	OK	2.22149	8.38071	3.77258	0.000584568	0.0189532	yes	OK	2.0834	8.38071	4.0226	0.000537218	0.0315778	yes	NA	NA	NA	NA	NA	NA	NA	NA	NA	NA	NA	no	NA	NA	NA
CUFF.7108.1	NC5	S5	ENSGALG00000002201	NA	PPL	TSS11311	j	ENSGALT00000003446	6626	NA	14	-	Cufflinks	exon	NA	NA	ENSGALT00000003446	PPL	NA	NA	OK	3.63801	13.6266	3.74561	2.49131e-05	0.0016727	yes	OK	3.31629	13.278	4.00386	9.15426e-05	0.0111797	yes	NA	NA	NA	NA	NA	NA	NA	NA	NA	NA	NA	no	NA	NA	NA
CUFF.2667.1	NC5	S5	ENSGALG00000016543	P1791	NHS	TSS4188	=	ENSGALT00000036628	8371	NA	1	-	Cufflinks	exon	NA	NA	ENSGALT00000036628	NHS	NA	NA	OK	2.14049	7.23688	3.38095	0.000898547	0.0269261	yes	OK	2.14049	7.23688	3.38095	0.000898547	0.0456948	yes	NA	NA	NA	NA	NA	NA	NA	NA	NA	NA	NA	no	NA	NA	NA
ENSGALT00000019269	NC5	S5	ENSGALG00000011806	P13308	MUC13	TSS36918	=	ENSGALT00000019269	3268	NA	7	-	Cufflinks	exon	NA	NA	ENSGALT00000019269	MUC13	NA	NA	OK	12.6111	40.862	3.24015	0.000483675	0.0164669	yes	OK	12.6111	40.862	3.24015	0.000483675	0.0300211	yes	NA	NA	NA	NA	NA	NA	NA	NA	NA	NA	NA	no	NA	NA	NA
ENSGALT00000042714	NC5	S5	ENSGALG00000027058	P3777	EMP2	TSS10738	=	ENSGALT00000042714	3111	NA	14	+	Cufflinks	exon	NA	NA	ENSGALT00000042714	EMP2	NA	NA	OK	11.5323	37.074	3.2148	0.000470334	0.0161319	yes	OK	11.5323	37.074	3.2148	0.000470334	0.029474	yes	NA	NA	NA	NA	NA	NA	NA	NA	NA	NA	NA	no	NA	NA	NA
ENSGALT00000045569	NC5	S5	ENSGALG00000026572	P13643	RGS5	TSS38003	=	ENSGALT00000045569	3213	NA	8	-	Cufflinks	exon	NA	NA	ENSGALT00000045569	RGS5	NA	NA	OK	20.7593	62.1852	2.99553	0.000763109	0.023511	yes	OK	20.7593	62.1852	2.99553	0.000763109	0.0406719	yes	NA	NA	NA	NA	NA	NA	NA	NA	NA	NA	NA	no	NA	NA	NA
TCONS_00078888	NC5	S5	XLOC_025799	NA	ENSGALG00000018384	TSS43769	o	ENSGALT00000029104	5128	NA	MT	+	Cufflinks	exon	NA	NA	ENSGALT00000029104	ENSGALG00000018384	NA	CUFF.27432.2	OK	126.954	42.4105	-2.99347	0.000428134	0.0151594	yes	OK	126.954	42.4105	-2.99347	0.000428134	0.0277025	yes	NA	NA	NA	NA	NA	NA	NA	NA	NA	NA	NA	no	NA	NA	NA
CUFF.24521.1	NC5	S5	ENSGALG00000007705	NA	NCL	TSS39730	j	ENSGALT00000012486	980	NA	9	-	Cufflinks	exon	NA	NA	ENSGALT00000012486	NCL	NA	NA	OK	555.172	288.452	-1.92466	6.33395e-09	1.15586e-06	yes	OK	271.518	81.4222	-3.33468	0.000446604	0.0285966	yes	28.2273	48.907	20.6797	0	0	0	0	1	1	1	0	yes	NA	NA	NA
CUFF.15726.2	NC5	S5	ENSGALG00000008530	NA	EIF4A3	TSS24954	j	ENSGALT00000038969	483	NA	3	+	Cufflinks	exon	NA	NA	ENSGALT00000038969	EIF4A3	NA	NA	OK	538.118	256.074	-2.10141	1.23726e-08	2.07191e-06	yes	OK	289.819	74.517	-3.8893	0.000592797	0.0341784	yes	29.0998	53.8579	24.7581	1	0	0	0	0	0	1	0	yes	15768375	15768422	NA
ENSGALT00000042569	NC5	S5	ENSGALG00000025656	NA	5_8S_rRNA	TSS3942	=	ENSGALT00000042569	153	NA	1	-	Cufflinks	exon	NA	NA	ENSGALT00000042569	5_8S_rRNA	NA	NA	OK	5154.54	1307.95	-3.94091	0.000471494	0.0161328	yes	OK	5154.54	1307.95	-3.94091	0.000471494	0.029474	yes	NA	NA	NA	NA	NA	NA	NA	NA	NA	NA	NA	no	NA	NA	NA
CUFF.17670.9	NC5	S5	ENSGALG00000025810	NA	CCNB3	TSS28396	j	ENSGALT00000043056	1012	NA	4	+	Cufflinks	exon	NA	NA	ENSGALT00000043056	CCNB3	NA	NA	OK	285.032	123.718	-2.30389	0	0	yes	OK	98.1387	24.3924	-4.02333	0.000620872	0.035338	yes	19.7161	34.4308	14.7147	0	0	0	0	1	0	1	0	yes	NA	NA	NA
CUFF.7003.6	NC5	S5	ENSGALG00000007307	NA	USP7	TSS10744	j	ENSGALT00000039801	2636	NA	14	+	Cufflinks	exon	NA	NA	ENSGALT00000039801	USP7	NA	NA	OK	171.96	118.822	-1.4472	8.36903e-08	1.12382e-05	yes	OK	63.7608	15.7013	-4.06085	0.000111752	0.012233	yes	13.2141	37.0789	23.8648	0	0	0	0	1	0	1	0	yes	NA	NA	NA
CUFF.21776.2	NC5	S5	ENSGALG00000006935	NA	BTAF1	TSS35312	j	ENSGALT00000011235	3697	NA	6	-	Cufflinks	exon	NA	NA	ENSGALT00000011235	BTAF1	NA	NA	OK	122.541	68.4731	-1.78963	1.05266e-08	1.78375e-06	yes	OK	73.3678	15.9381	-4.6033	1.11373e-05	0.00277544	yes	23.2764	59.872	36.5956	1	0	0	0	0	1	1	0	yes	20508919	20509067	NA
ENSGALT00000042611	NC5	S5	ENSGALG00000025698	NA	5_8S_rRNA	TSS3940	=	ENSGALT00000042611	153	NA	1	-	Cufflinks	exon	NA	NA	ENSGALT00000042611	5_8S_rRNA	NA	NA	OK	12170.6	2589.12	-4.70065	1.33404e-05	0.00101544	yes	OK	12170.6	2589.12	-4.70065	1.33404e-05	0.00307512	yes	NA	NA	NA	NA	NA	NA	NA	NA	NA	NA	NA	no	NA	NA	NA
CUFF.7448.6	NC5	S5	ENSGALG00000004365	NA	WDR66	TSS11669	j	ENSGALT00000006963	1204	NA	15	+	Cufflinks	exon	NA	NA	ENSGALT00000006963	WDR66	NA	NA	OK	59.0863	14.1023	-4.18985	2.47614e-08	3.74951e-06	yes	OK	45.0608	9.00706	-5.00281	0.000657284	0.0368419	yes	63.8694	76.2627	12.3933	1	0	0	0	0	0	1	0	yes	5701701	5701929	NA
CUFF.5599.6	NC5	S5	ENSGALG00000005309	NA	TKT	TSS9059	j	ENSGALT00000008512	1047	NA	12	-	Cufflinks	exon	NA	NA	ENSGALT00000008512	TKT	NA	NA	OK	211.713	111.633	-1.89651	9.41568e-05	0.00475258	yes	OK	81.7124	15.824	-5.16382	0.000206844	0.0178191	yes	14.175	38.5958	24.4208	0	0	1	0	0	0	1	0	yes	NA	NA	NA
CUFF.15384.9	NC5	S5	ENSGALG00000004455	NA	USP34	TSS26246	j	ENSGALT00000007092	3361	NA	3	-	Cufflinks	exon	NA	NA	ENSGALT00000007092	USP34	NA	NA	OK	24.2012	18.7457	-1.29103	0.00129938	0.0352686	yes	OK	9.95622	1.76738	-5.63334	0.00085737	0.0442878	yes	9.4282	41.1394	31.7112	0	0	0	0	0	0	1	0	yes	NA	NA	NA
CUFF.9038.2	NC5	S5	ENSGALG00000003072	NA	RPA1	TSS14380	j	ENSGALT00000004849	1291	NA	19	+	Cufflinks	exon	NA	NA	ENSGALT00000004849	RPA1	NA	NA	OK	100.054	55.2816	-1.80989	0.000396501	0.0143243	yes	OK	49.7119	7.92577	-6.27219	0.000113658	0.0122571	yes	14.3371	49.6851	35.348	0	0	0	0	0	0	1	0	yes	NA	NA	NA
TCONS_00033977	NC5	S5	XLOC_009798	NA	NDC80	TSS17884	o	ENSGALT00000023897	979	NA	2	-	Cufflinks	exon	NA	NA	ENSGALT00000023897	NDC80	NA	CUFF.11276.8	OK	45.2135	6.97983	-6.47774	0.000392937	0.014268	yes	OK	45.2135	6.97983	-6.47774	0.000392937	0.0262612	yes	NA	NA	NA	NA	NA	NA	NA	NA	NA	NA	NA	no	NA	NA	NA
CUFF.15109.2	NC5	S5	ENSGALG00000014589	NA	ENSGALG00000014589	TSS24141	j	ENSGALT00000023521	1480	NA	28	+	Cufflinks	exon	NA	NA	ENSGALT00000023521	ENSGALG00000014589	NA	NA	OK	241.581	159.488	-1.51473	3.76743e-12	1.03126e-09	yes	OK	38.7764	5.50356	-7.04569	0.000142613	0.0142931	yes	3.4508	16.0511	12.6003	1	0	1	2	0	1	0	0	yes	2164956	2165000	NA
ENSGALT00000044496	NC5	S5	ENSGALG00000028880	NA	FDPS	TSS22454	=	ENSGALT00000044496	813	NA	25	+	Cufflinks	exon	NA	NA	ENSGALT00000044496	FDPS	NA	NA	OK	193.409	26.9098	-7.1873	1.28547e-06	0.000128855	yes	OK	193.339	26.9098	-7.18471	1.29497e-06	0.000671647	yes	NA	NA	NA	NA	NA	NA	NA	NA	NA	NA	NA	no	NA	NA	NA
CUFF.9617.2	NC5	S5	ENSGALG00000006703	NA	GTPBP4	TSS15243	j	ENSGALT00000010835	718	NA	2	+	Cufflinks	exon	NA	NA	ENSGALT00000010835	GTPBP4	NA	NA	OK	120.638	56.1112	-2.14998	5.24648e-05	0.00301418	yes	OK	62.7932	8.32717	-7.54076	0.000220685	0.0187542	yes	14.8405	52.0509	37.2104	0	0	0	0	0	0	1	0	yes	NA	NA	NA
ENSGALT00000042873	NC5	S5	ENSGALG00000026475	NA	SLURP1	TSS16617	=	ENSGALT00000042873	2482	NA	2	+	Cufflinks	exon	NA	NA	ENSGALT00000042873	SLURP1	NA	NA	OK	15.2482	1.95808	-7.78734	7.57584e-05	0.00406923	yes	OK	15.2475	1.95754	-7.78912	7.56625e-05	0.009826	yes	NA	NA	NA	NA	NA	NA	NA	NA	NA	NA	NA	no	NA	NA	NA
CUFF.875.11	NC5	S5	ENSGALG00000011857	NA	LUC7L2	TSS618	j	ENSGALT00000019344	1338	NA	1	+	Cufflinks	exon	NA	NA	ENSGALT00000019344	LUC7L2	NA	NA	OK	175.218	109.01	-1.60737	0.00115946	0.0324239	yes	OK	45.1694	5.04727	-8.94927	2.31041e-05	0.0043924	yes	4.6301	25.779	21.1489	0	0	0	0	0	0	1	0	yes	NA	NA	NA
TCONS_00045773	NC5	S5	XLOC_013941	NA	PTPRS	TSS24571	x	ENSGALT00000006443	2300	NA	28	-	Cufflinks	exon	NA	NA	ENSGALT00000006443	PTPRS	NA	CUFF.15289.3	OK	10.1966	0.932145	-10.9389	0.000348746	0.0131673	yes	OK	9.96372	0.818759	-12.1693	0.000900489	0.0456948	yes	NA	NA	NA	NA	NA	NA	NA	NA	NA	NA	NA	no	NA	NA	NA
CUFF.17612.2	NC5	S5	ENSGALG00000004195	NA	KIF4A	TSS28368	j	ENSGALT00000006667	1377	NA	4	+	Cufflinks	exon	NA	NA	ENSGALT00000006667	KIF4A	NA	NA	OK	151.098	61.1324	-2.47166	0.000154707	0.00694669	yes	OK	47.4139	3.62085	-13.0947	2.14531e-06	0.000878177	yes	5.923	31.3796	25.4566	0	0	0	0	0	0	1	0	yes	NA	NA	NA
CUFF.8872.3	NC5	S5	ENSGALG00000000944	NA	SUPT4H1	TSS14637	j	ENSGALT00000001394	447	NA	19	-	Cufflinks	exon	NA	NA	ENSGALT00000001394	SUPT4H1	NA	NA	OK	336.051	145.741	-2.3058	0.000913847	0.0272698	yes	OK	88.0172	5.36906	-16.3935	0.000205691	0.0178191	yes	3.684	26.1916	22.5076	0	0	0	0	0	0	1	0	yes	NA	NA	NA
CUFF.14766.2	NC5	S5	ENSGALG00000001330	NA	ENSGALG00000001330	TSS23835	j	ENSGALT00000002026	912	NA	27	-	Cufflinks	exon	NA	NA	ENSGALT00000002026	ENSGALG00000001330	NA	NA	OK	306	156.219	-1.95879	8.30314e-08	1.12382e-05	yes	OK	36.813	1.79222	-20.5404	0.00025543	0.0205693	yes	1.1472	12.0304	10.8832	0	0	0	0	0	1	1	0	yes	NA	NA	NA
TCONS_00021238	NC5	S5	XLOC_006559	NA	NA	TSS11527	NA	NA	11526	NA	15	+	Cufflinks	exon	NA	NA	NA	NA	NA	CUFF.7215.5	OK	1.8986	0.0924272	-20.5416	0.000405971	0.01455	yes	OK	1.8986	0.0924272	-20.5416	0.000405971	0.0268334	yes	NA	NA	NA	NA	NA	NA	NA	NA	NA	NA	NA	no	NA	NA	NA
TCONS_00010719	NC5	S5	XLOC_003270	NA	NA	TSS5866	NA	NA	1662	NA	1	*	Cufflinks	exon	NA	NA	NA	NA	NA	CUFF.2818.1	OK	3.52528	0.0419939	-83.9472	0.00017422	0.00746453	yes	OK	3.52528	0.0419939	-83.9472	0.00017422	0.0160323	yes	NA	NA	NA	NA	NA	NA	NA	NA	NA	NA	NA	no	NA	NA	NA
[truncated: 22 more columns]

## Sheet: Table S3
isoform_id	sample_2	sample_1	gene_id	CDS_id	gene_short_name	TSS_group_id	class_code	nearest_ref_id	length	coverage	seqnames	strand	source	type	score	phase	nearest_ref	gene_name	contained_in	oId	gene_status	gene_value_1	gene_value_2	gene_fold_change	gene_p_value	gene_q_value	gene_significant	iso_status	iso_value_1	iso_value_2	iso_fold_change	iso_p_value	iso_q_value	iso_significant	IF1	IF2	dIF	ESI	MEE	MESI	ISI	A5	A3	ATSS	ATTS	analyzed	ESI.start	ESI.end	MEE.start
CUFF.24460.1	NC5	S5	ENSGALG00000012511	NA	CACNB4	TSS37875	j	ENSGALT00000020437	9031	NA	7	-	Cufflinks	exon	NA	NA	ENSGALT00000020437	CACNB4	NA	NA	OK	54.1925	16.7098	-3.24316	0	0	yes	OK	24.8538	6.4545	-3.85062	2.37904e-05	0.00815439	yes	38.627	45.8621	7.2351	0	0	0	1	1	1	1	0	yes	NA	NA	NA
ENSGALT00000045513	NC5	S5	ENSGALG00000028664	NA	CKS1B	TSS22754	=	ENSGALT00000045513	423	NA	25	+	Cufflinks	exon	NA	NA	ENSGALT00000045513	CKS1B	NA	NA	OK	401.975	97.0116	-4.14359	0.00011394	0.00708419	yes	OK	401.975	97.0116	-4.14359	0.00011394	0.0226766	yes	NA	NA	NA	NA	NA	NA	NA	NA	NA	NA	NA	no	NA	NA	NA
ENSGALT00000022711	NC5	S5	ENSGALG00000024272	NA	ENSGALG00000024272	TSS22715	=	ENSGALT00000022711	587	NA	25	+	Cufflinks	exon	NA	NA	ENSGALT00000022711	ENSGALG00000024272	NA	NA	OK	15.3727	251.491	16.3597	0	0	yes	OK	4.07585	218.922	53.7119	9.95448e-09	1.67498e-05	yes	87.0496	26.5136	-60.536	0	0	0	0	0	0	1	1	yes	NA	NA	NA
CUFF.12301.3	NC5	S5	ENSGALG00000015767	NA	FABP4	TSS18532	j	ENSGALT00000025427	637	NA	2	-	Cufflinks	exon	NA	NA	ENSGALT00000025427	FABP4	NA	NA	OK	16.4623	584.863	35.5274	0	0	yes	OK	1.51453	62.6649	41.3759	8.33192e-05	0.017932	yes	10.7145	9.2	-1.5145	2	0	0	0	0	0	0	0	yes	121227098;121228618	121227199;121228634	NA
ENSGALT00000025427	NC5	S5	ENSGALG00000015767	NA	FABP4	TSS18535	=	ENSGALT00000025427	473	NA	2	-	Cufflinks	exon	NA	NA	ENSGALT00000025427	FABP4	NA	NA	OK	16.4623	584.863	35.5274	0	0	yes	OK	11.4684	373.978	32.6095	7.77084e-09	1.59812e-05	yes	63.9428	69.6646	5.7218	1	0	0	0	0	0	1	1	yes	121228618	121228634	NA
ENSGALT00000027917	NC5	S5	ENSGALG00000017267	P1054	THRSP	TSS2654	=	ENSGALT00000027917	795	NA	1	+	Cufflinks	exon	NA	NA	ENSGALT00000027917	THRSP	NA	NA	OK	0.806713	22.1019	27.3975	4.75222e-06	0.00047558	yes	OK	0.806713	22.1019	27.3975	4.75222e-06	0.00258703	yes	NA	NA	NA	NA	NA	NA	NA	NA	NA	NA	NA	no	NA	NA	NA
CUFF.14761.5	NC5	S5	ENSGALG00000000947	NA	FKBP51	TSS23347	j	ENSGALT00000001398	7257	NA	26	-	Cufflinks	exon	NA	NA	ENSGALT00000001398	FKBP51	NA	NA	OK	20.6434	47.9933	2.32487	0.000237909	0.0125491	yes	OK	0.378488	9.93188	26.241	5.60636e-07	0.000648551	yes	20.6943	1.8335	-18.8608	0	0	0	0	0	0	1	0	yes	NA	NA	NA
ENSGALT00000015790	NC5	S5	ENSGALG00000009700	P6238	PDK4	TSS17336	=	ENSGALT00000015790	4703	NA	2	-	Cufflinks	exon	NA	NA	ENSGALT00000015790	PDK4	NA	NA	OK	0.899213	18.3512	20.4081	9.47919e-09	1.92362e-06	yes	OK	0.899213	18.3512	20.4081	9.47919e-09	1.67498e-05	yes	NA	NA	NA	NA	NA	NA	NA	NA	NA	NA	NA	no	NA	NA	NA
ENSGALT00000026984	NC5	S5	ENSGALG00000016721	NA	PLCXD1	TSS4475	=	ENSGALT00000026984	2570	NA	1	-	Cufflinks	exon	NA	NA	ENSGALT00000026984	PLCXD1	NA	NA	OK	8.07617	32.934	4.07794	1.24398e-10	4.54394e-08	yes	OK	1.46146	26.5414	18.1609	2.77413e-06	0.00162628	yes	80.5897	18.096	-62.4937	0	0	0	0	0	0	1	1	yes	NA	NA	NA
ENSGALT00000020990	NC5	S5	ENSGALG00000019553	NA	SERPINB10	TSS17991	=	ENSGALT00000020990	2077	NA	2	-	Cufflinks	exon	NA	NA	ENSGALT00000020990	SERPINB10	NA	NA	OK	2.3958	38.9733	16.2674	1.32835e-07	2.04322e-05	yes	OK	2.3958	36.912	15.407	5.06899e-07	0.000625479	yes	94.711	100	5.289	1	0	0	0	0	0	0	0	yes	67751379	67751412	NA
ENSGALT00000010224	NC5	S5	ENSGALG00000006323	P3422	LECT2	TSS9963	=	ENSGALT00000010224	1133	NA	13	+	Cufflinks	exon	NA	NA	ENSGALT00000010224	LECT2	NA	NA	OK	8.0948	107.451	13.274	8.54613e-07	0.00010582	yes	OK	8.0948	107.451	13.274	8.54613e-07	0.000755677	yes	NA	NA	NA	NA	NA	NA	NA	NA	NA	NA	NA	no	NA	NA	NA
ENSGALT00000036713	NC5	S5	ENSGALG00000022815	NA	GAL1	TSS28095	=	ENSGALT00000036713	494	NA	3	-	Cufflinks	exon	NA	NA	ENSGALT00000036713	GAL1	NA	NA	OK	9.92139	120.777	12.1734	7.15752e-06	0.000679081	yes	OK	9.92139	118.076	11.9012	1.05631e-05	0.00476858	yes	97.7636	100	2.2364	0	0	0	0	0	0	1	0	yes	NA	NA	NA
CUFF.5162.2	NC5	S5	ENSGALG00000028928	NA	LCAT	TSS8146	j	ENSGALT00000043822	2953	NA	11	-	Cufflinks	exon	NA	NA	ENSGALT00000043822	LCAT	NA	NA	OK	6.74974	58.4356	8.65744	2.3497e-07	3.39915e-05	yes	OK	6.67575	56.9876	8.53653	5.97219e-07	0.000650231	yes	NA	NA	NA	NA	NA	NA	NA	NA	NA	NA	NA	no	NA	NA	NA
ENSGALT00000043628	NC5	S5	ENSGALG00000027269	P7303	GUCA2A	TSS20923	=	ENSGALT00000043628	1340	NA	21	+	Cufflinks	exon	NA	NA	ENSGALT00000043628	GUCA2A	NA	NA	OK	22.1635	155.952	7.03646	1.33282e-06	0.000155791	yes	OK	22.1635	155.952	7.03646	1.33282e-06	0.000944296	yes	NA	NA	NA	NA	NA	NA	NA	NA	NA	NA	NA	no	NA	NA	NA
ENSGALT00000011524	NC5	S5	ENSGALG00000007114	NA	APOA1	TSS22533	=	ENSGALT00000011524	996	NA	24	-	Cufflinks	exon	NA	NA	ENSGALT00000011524	APOA1	NA	NA	OK	257.291	1709.43	6.64394	7.37647e-07	9.47874e-05	yes	OK	256.584	1704.26	6.6421	8.15153e-07	0.000755677	yes	99.6976	99.7252	0.0276	0	0	0	1	0	0	0	0	yes	NA	NA	NA
ENSGALT00000040488	NC5	S5	ENSGALG00000024011	P4662	EX-FABP	TSS13269	=	ENSGALT00000040488	711	NA	17	-	Cufflinks	exon	NA	NA	ENSGALT00000040488	EX-FABP	NA	NA	OK	232.514	1085.72	4.66947	3.08758e-05	0.00236192	yes	OK	232.514	1085.72	4.66947	3.08758e-05	0.00974099	yes	NA	NA	NA	NA	NA	NA	NA	NA	NA	NA	NA	no	NA	NA	NA
ENSGALT00000034008	NC5	S5	ENSGALG00000027165	NA	RSFR	TSS35764	=	ENSGALT00000034008	738	NA	6	-	Cufflinks	exon	NA	NA	ENSGALT00000034008	RSFR	NA	NA	OK	94.9813	387.648	4.0813	8.76625e-07	0.000107633	yes	OK	85.4536	352.551	4.12565	0.000171233	0.0296201	yes	90.9462	89.9689	-0.9773	0	0	0	0	0	0	1	0	yes	NA	NA	NA
ENSGALT00000005672	NC5	S5	ENSGALG00000003584	NA	KPNA2	TSS14179	=	ENSGALT00000005672	2070	NA	18	-	Cufflinks	exon	NA	NA	ENSGALT00000005672	KPNA2	NA	NA	OK	352.312	98.4045	-3.58025	9.07989e-10	2.45678e-07	yes	OK	275.051	93.6349	-2.93748	0.000363588	0.0494827	yes	95.1531	78.0703	-17.0828	0	0	0	0	0	0	1	1	yes	NA	NA	NA
ENSGALT00000044158	NC5	S5	ENSGALG00000028501	NA	DCK	TSS29627	=	ENSGALT00000044158	4673	NA	4	+	Cufflinks	exon	NA	NA	ENSGALT00000044158	DCK	NA	NA	OK	80.0541	28.2277	-2.836	5.4804e-06	0.00053741	yes	OK	29.1994	8.764	-3.33175	0.000372117	0.0499095	yes	31.0475	36.4746	5.4271	1	0	0	0	0	0	1	1	yes	49551193	49551312	NA
ENSGALT00000033235	NC5	S5	ENSGALG00000007609	NA	ARHGAP19	TSS35390	=	ENSGALT00000033235	4185	NA	6	+	Cufflinks	exon	NA	NA	ENSGALT00000033235	ARHGAP19	NA	NA	OK	36.239	10.7757	-3.36305	8.17184e-05	0.00537832	yes	OK	34.8424	10.3593	-3.36338	0.000242175	0.0367412	yes	96.1357	96.1461	0.0104	1	0	0	0	0	0	0	1	yes	21921943	21922005	NA
CUFF.18254.3	NC5	S5	ENSGALG00000016582	NA	PBK	TSS26596	j	ENSGALT00000026767	1347	NA	3	+	Cufflinks	exon	NA	NA	ENSGALT00000026767	PBK	NA	NA	OK	135.964	37.1577	-3.6591	5.89882e-05	0.00406546	yes	OK	135.145	36.6314	-3.68933	6.96325e-05	0.0159115	yes	98.5836	99.3976	0.814	0	0	0	0	0	0	1	1	yes	NA	NA	NA
ENSGALT00000004876	NC5	S5	ENSGALG00000003085	NA	CDK1	TSS35757	=	ENSGALT00000004876	1182	NA	6	-	Cufflinks	exon	NA	NA	ENSGALT00000004876	CDK1	NA	NA	OK	485.17	127.76	-3.79753	4.74218e-07	6.47551e-05	yes	OK	449.821	120.061	-3.74659	1.61089e-05	0.0060849	yes	93.9739	92.7141	-1.2598	1	0	0	0	0	1	0	1	yes	8170834	8170854	NA
CUFF.16543.11	NC5	S5	ENSGALG00000009690	NA	CENPF	TSS27044	j	ENSGALT00000015897	10220	NA	3	-	Cufflinks	exon	NA	NA	ENSGALT00000015897	CENPF	NA	NA	OK	26.2025	7.15835	-3.66042	2.04076e-10	6.62612e-08	yes	OK	22.4925	5.96978	-3.76774	4.34901e-05	0.0121954	yes	83.396	85.841	2.445	0	0	0	2	0	0	0	1	yes	NA	NA	NA
ENSGALT00000013978	NC5	S5	ENSGALG00000008584	P11556	NUSAP1	TSS32712	=	ENSGALT00000013978	2430	NA	5	+	Cufflinks	exon	NA	NA	ENSGALT00000013978	NUSAP1	NA	NA	OK	138.357	36.2008	-3.82195	1.50619e-05	0.00124333	yes	OK	138.357	36.2008	-3.82195	1.50619e-05	0.00580795	yes	NA	NA	NA	NA	NA	NA	NA	NA	NA	NA	NA	no	NA	NA	NA
ENSGALT00000016208	NC5	S5	ENSGALG00000009971	P13510	CDC20	TSS38504	=	ENSGALT00000016208	1650	NA	8	+	Cufflinks	exon	NA	NA	ENSGALT00000016208	CDC20	NA	NA	OK	151.717	38.5364	-3.93698	1.43494e-05	0.00120494	yes	OK	151.717	38.5364	-3.93698	1.43494e-05	0.00569137	yes	NA	NA	NA	NA	NA	NA	NA	NA	NA	NA	NA	no	NA	NA	NA
ENSGALT00000007496	NC5	S5	ENSGALG00000004706	NA	C15ORF23	TSS32266	=	ENSGALT00000007496	1119	NA	5	+	Cufflinks	exon	NA	NA	ENSGALT00000007496	C15ORF23	NA	NA	OK	137.876	35.2853	-3.90746	5.71721e-06	0.000553207	yes	OK	131.988	32.6259	-4.04551	6.22265e-05	0.0143969	yes	92.4632	95.7295	3.2663	1	0	0	0	0	0	0	1	yes	792477	792553	NA
ENSGALT00000015253	NC5	S5	ENSGALG00000009365	NA	CYP51A1	TSS17305	=	ENSGALT00000015253	2526	NA	2	-	Cufflinks	exon	NA	NA	ENSGALT00000015253	CYP51A1	NA	NA	OK	49.4953	11.7473	-4.21333	5.27894e-05	0.00371998	yes	OK	49.4953	11.7473	-4.21333	5.27894e-05	0.0133846	yes	NA	NA	NA	NA	NA	NA	NA	NA	NA	NA	NA	no	NA	NA	NA
ENSGALT00000017483	NC5	S5	ENSGALG00000010745	P11014	HMGB2	TSS30846	=	ENSGALT00000017483	1792	NA	4	-	Cufflinks	exon	NA	NA	ENSGALT00000017483	HMGB2	NA	NA	OK	467.906	99.0284	-4.72499	4.28781e-07	5.9103e-05	yes	OK	467.906	99.0284	-4.72499	4.28781e-07	0.000566879	yes	NA	NA	NA	NA	NA	NA	NA	NA	NA	NA	NA	no	NA	NA	NA
ENSGALT00000027388	NC5	S5	ENSGALG00000016944	P898	PCDH8	TSS2257	=	ENSGALT00000027388	4766	NA	1	+	Cufflinks	exon	NA	NA	ENSGALT00000027388	PCDH8	NA	NA	OK	4.59601	0.824053	-5.57731	0.00032079	0.0158883	yes	OK	4.59601	0.824053	-5.57731	0.00032079	0.0443097	yes	NA	NA	NA	NA	NA	NA	NA	NA	NA	NA	NA	no	NA	NA	NA
CUFF.25425.2	NC5	S5	ENSGALG00000011275	NA	DEPDC1	TSS39390	j	ENSGALT00000018398	4428	NA	8	-	Cufflinks	exon	NA	NA	ENSGALT00000018398	DEPDC1	NA	NA	OK	22.9639	7.33826	-3.12934	9.69392e-08	1.64695e-05	yes	OK	6.89542	1.16392	-5.92432	0.000297819	0.0426826	yes	NA	NA	NA	NA	NA	NA	NA	NA	NA	NA	NA	no	NA	NA	NA
CUFF.22594.3	NC5	S5	ENSGALG00000003085	NA	CDK1	TSS35757	j	ENSGALT00000004876	1161	NA	6	-	Cufflinks	exon	NA	NA	ENSGALT00000004876	CDK1	NA	NA	OK	485.17	127.76	-3.79753	4.74218e-07	6.47551e-05	yes	OK	31.4416	4.5458	-6.91663	0.000244171	0.0367428	yes	3.5581	6.4805	2.9224	0	0	0	0	0	1	1	1	yes	NA	NA	NA
TCONS_00057144	NC5	S5	XLOC_016313	NA	ENSGALG00000027090	TSS30105	o	ENSGALT00000045685	8550	NA	4	+	Cufflinks	exon	NA	NA	ENSGALT00000045685	ENSGALG00000027090	NA	CUFF.20582.3	OK	14.4385	3.73189	-3.86894	8.52065e-06	0.000775769	yes	OK	5.32548	0.760899	-6.99896	5.73172e-05	0.0138663	yes	20.3891	36.8839	16.4948	0	0	0	0	1	0	1	0	yes	NA	NA	NA
CUFF.9146.3	NC5	S5	ENSGALG00000003584	NA	KPNA2	TSS14180	j	ENSGALT00000005672	2023	NA	18	-	Cufflinks	exon	NA	NA	ENSGALT00000005672	KPNA2	NA	NA	OK	352.312	98.4045	-3.58025	9.07989e-10	2.45678e-07	yes	OK	77.2608	4.21987	-18.3089	3.0715e-11	1.42126e-07	yes	4.2883	21.9297	17.6414	1	0	0	0	0	0	0	0	yes	6958888	6958961	NA
CUFF.26189.13	NC5	S5	ENSGALG00000009699	NA	CCNL1	TSS40186	j	ENSGALT00000015789	3274	NA	9	+	Cufflinks	exon	NA	NA	ENSGALT00000015789	CCNL1	NA	NA	OK	177.809	115.383	-1.54104	0.0010292	0.0385576	yes	OK	21.2646	0	-1.79769e+308	3.67654e-05	0.0108014	yes	0	11.9592	11.9592	1	0	0	0	0	1	1	0	yes	22245085	22245108	NA
CUFF.12301.2	NC5	S5	ENSGALG00000015767	NA	FABP4	TSS18531	j	ENSGALT00000025427	525	NA	2	-	Cufflinks	exon	NA	NA	ENSGALT00000025427	FABP4	NA	NA	OK	16.4623	584.863	35.5274	0	0	yes	OK	3.47921	147.808	42.4832	7.46163e-07	0.000755677	yes	25.2722	21.1344	-4.1378	0	0	0	0	0	0	1	0	yes	NA	NA	NA
TCONS_00037361	NC5	S5	XLOC_010791	NA	NA	TSS19803	NA	NA	600	NA	20	+	Cufflinks	exon	NA	NA	NA	NA	NA	CUFF.12922.1	OK	4.33161	172.126	39.7372	3.2684e-10	1.01606e-07	yes	OK	4.33161	172.126	39.7372	3.2684e-10	8.64213e-07	yes	NA	NA	NA	NA	NA	NA	NA	NA	NA	NA	NA	no	NA	NA	NA
CUFF.22952.1	NC5	S5	ENSGALG00000020840	NA	MSMB	TSS35253	j	ENSGALT00000033414	673	NA	6	+	Cufflinks	exon	NA	NA	ENSGALT00000033414	MSMB	NA	NA	OK	38.5236	143.794	3.7326	0.000701477	0.0293675	yes	OK	0.840975	12.8764	15.3112	0.000308568	0.0430354	yes	8.9548	2.183	-6.7718	0	0	0	0	0	0	0	1	yes	NA	NA	NA
ENSGALT00000023286	NC5	S5	ENSGALG00000014412	NA	CSTA	TSS3792	=	ENSGALT00000023286	441	NA	1	-	Cufflinks	exon	NA	NA	ENSGALT00000023286	CSTA	NA	NA	OK	16.3913	175.216	10.6896	8.28856e-06	0.000761661	yes	OK	16.3913	175.216	10.6896	8.28856e-06	0.00403718	yes	NA	NA	NA	NA	NA	NA	NA	NA	NA	NA	NA	no	NA	NA	NA
CUFF.24358.2	NC5	S5	ENSGALG00000012061	P13059	ENSGALG00000012061	TSS37111	=	ENSGALT00000019704	3184	NA	7	+	Cufflinks	exon	NA	NA	ENSGALT00000019704	ENSGALG00000012061	NA	NA	OK	1.97405	14.4322	7.31096	1.67722e-09	4.27782e-07	yes	OK	1.50793	11.935	7.91484	0.000175285	0.0298281	yes	NA	NA	NA	NA	NA	NA	NA	NA	NA	NA	NA	no	NA	NA	NA
TCONS_00026459	NC5	S5	XLOC_007550	NA	SS2R	TSS13885	o	ENSGALT00000038508	6508	NA	18	+	Cufflinks	exon	NA	NA	ENSGALT00000038508	SS2R	NA	CUFF.9191.1	OK	0.605146	4.44018	7.33735	0.000211716	0.0115425	yes	OK	0.605146	4.44018	7.33735	0.000211716	0.0337859	yes	NA	NA	NA	NA	NA	NA	NA	NA	NA	NA	NA	no	NA	NA	NA
ENSGALT00000010917	NC5	S5	ENSGALG00000006756	NA	ENSGALG00000006756	TSS20423	=	ENSGALT00000010917	1954	NA	20	-	Cufflinks	exon	NA	NA	ENSGALT00000010917	ENSGALG00000006756	NA	NA	OK	10.3096	52.7109	5.11282	1.53904e-06	0.000172976	yes	OK	9.12997	47.9866	5.25594	0.000233452	0.0357105	yes	91.0373	88.5579	-2.4794	0	0	0	0	0	1	1	1	yes	NA	NA	NA
ENSGALT00000021064	NC5	S5	ENSGALG00000012915	P5942	MCM4	TSS16612	=	ENSGALT00000021064	3792	NA	2	+	Cufflinks	exon	NA	NA	ENSGALT00000021064	MCM4	NA	NA	OK	104.777	32.8761	-3.18702	0.000128525	0.0076962	yes	OK	104.777	32.8761	-3.18702	0.000128525	0.0242741	yes	NA	NA	NA	NA	NA	NA	NA	NA	NA	NA	NA	no	NA	NA	NA
ENSGALT00000043583	NC5	S5	ENSGALG00000028649	NA	ENSGALG00000028649	TSS14853	=	ENSGALT00000043583	601	NA	19	-	Cufflinks	exon	NA	NA	ENSGALT00000043583	ENSGALG00000028649	NA	NA	OK	599.616	185.738	-3.22829	0.000170636	0.00983888	yes	OK	599.616	185.738	-3.22829	0.000170636	0.0296201	yes	NA	NA	NA	NA	NA	NA	NA	NA	NA	NA	NA	no	NA	NA	NA
CUFF.10880.5	NC5	S5	ENSGALG00000011901	NA	KIF15	TSS17656	j	ENSGALT00000019424	5428	NA	2	-	Cufflinks	exon	NA	NA	ENSGALT00000019424	KIF15	NA	NA	OK	57.7827	16.4642	-3.50961	9.66721e-06	0.000861266	yes	OK	52.8428	16.2614	-3.24957	0.000175658	0.0298281	yes	98.7682	91.4509	-7.3173	0	0	0	0	0	0	0	0	yes	NA	NA	NA
CUFF.10284.1	NC5	S5	ENSGALG00000007579	NA	APBB1IP	TSS17224	j	ENSGALT00000012254	3439	NA	2	-	Cufflinks	exon	NA	NA	ENSGALT00000012254	APBB1IP	NA	NA	OK	168.716	74.0541	-2.27829	9.7842e-05	0.00621552	yes	OK	51.3636	15.6072	-3.29103	0.000272909	0.0404102	yes	21.0754	30.4438	9.3684	1	0	0	0	0	0	1	0	yes	16033034	16033151	NA
ENSGALT00000002464	NC5	S5	ENSGALG00000001616	NA	CDC45	TSS11778	=	ENSGALT00000002464	2849	NA	15	+	Cufflinks	exon	NA	NA	ENSGALT00000002464	CDC45	NA	NA	OK	58.7346	17.4545	-3.36501	2.50166e-05	0.00194425	yes	OK	54.4793	16.1991	-3.36312	0.000224603	0.0352303	yes	92.8076	92.755	-0.0526	0	0	0	0	0	1	1	1	yes	NA	NA	NA
CUFF.6102.2	NC5	S5	ENSGALG00000026449	NA	ENSGALG00000026449	TSS8853	j	ENSGALT00000044382	2283	NA	12	+	Cufflinks	exon	NA	NA	ENSGALT00000044382	ENSGALG00000026449	NA	NA	OK	97.642	28.1486	-3.46881	8.71887e-05	0.00563679	yes	OK	97.1038	27.7667	-3.49713	9.23468e-05	0.0194233	yes	NA	NA	NA	NA	NA	NA	NA	NA	NA	NA	NA	no	NA	NA	NA
TCONS_00036443	NC5	S5	XLOC_010063	NA	NA	TSS18992	NA	NA	3672	NA	2	*	Cufflinks	exon	NA	NA	NA	NA	NA	CUFF.10423.1	OK	121.667	33.949	-3.5838	3.1577e-05	0.00236827	yes	OK	121.667	33.949	-3.5838	3.1577e-05	0.00974099	yes	NA	NA	NA	NA	NA	NA	NA	NA	NA	NA	NA	no	NA	NA	NA
ENSGALT00000006575	NC5	S5	ENSGALG00000004132	NA	UHRF1	TSS24998	=	ENSGALT00000006575	3061	NA	28	-	Cufflinks	exon	NA	NA	ENSGALT00000006575	UHRF1	NA	NA	OK	211.058	58.1402	-3.63015	3.84035e-05	0.00280556	yes	OK	210.82	58.1402	-3.62605	3.94952e-05	0.0112464	yes	100	99.8872	-0.1128	1	0	0	0	0	0	0	0	yes	4595939	4595987	NA
CUFF.15742.2	NC5	S5	ENSGALG00000025751	NA	NMRK2	TSS24818	j	ENSGALT00000044647	777	NA	28	-	Cufflinks	exon	NA	NA	ENSGALT00000044647	NMRK2	NA	NA	OK	215.63	53.365	-4.04066	1.80825e-05	0.00146779	yes	OK	209.073	51.6386	-4.04879	5.51823e-05	0.0138023	yes	96.7649	96.9591	0.1942	0	0	0	0	0	1	1	0	yes	NA	NA	NA
ENSGALT00000026525	NC5	S5	ENSGALG00000016442	P9499	RRM2	TSS26495	=	ENSGALT00000026525	1971	NA	3	+	Cufflinks	exon	NA	NA	ENSGALT00000026525	RRM2	NA	NA	OK	228.799	53.6835	-4.262	2.40743e-06	0.000258639	yes	OK	228.799	53.6835	-4.262	2.40743e-06	0.00153652	yes	NA	NA	NA	NA	NA	NA	NA	NA	NA	NA	NA	no	NA	NA	NA
ENSGALT00000045685	NC5	S5	ENSGALG00000027090	NA	ENSGALG00000027090	TSS30106	=	ENSGALT00000045685	9213	NA	4	+	Cufflinks	exon	NA	NA	ENSGALT00000045685	ENSGALG00000027090	NA	NA	OK	76.4364	17.4752	-4.37399	2.71983e-06	0.000283853	yes	OK	76.4364	17.4752	-4.37399	2.71983e-06	0.00162628	yes	NA	NA	NA	NA	NA	NA	NA	NA	NA	NA	NA	no	NA	NA	NA
ENSGALT00000010875	NC5	S5	ENSGALG00000006723	NA	ENSGALG00000006723	TSS17170	=	ENSGALT00000010875	2158	NA	2	-	Cufflinks	exon	NA	NA	ENSGALT00000010875	ENSGALG00000006723	NA	NA	OK	42.6193	9.24305	-4.61097	1.01131e-05	0.000890137	yes	OK	41.0877	8.88838	-4.62262	4.65664e-05	0.0123128	yes	96.1628	96.4063	0.2435	0	0	0	0	0	0	0	1	yes	NA	NA	NA
ENSGALT00000045711	NC5	S5	ENSGALG00000028284	NA	PTX3	TSS40725	=	ENSGALT00000045711	3394	NA	9	-	Cufflinks	exon	NA	NA	ENSGALT00000045711	PTX3	NA	NA	OK	20.1369	4.01767	-5.01208	7.62327e-05	0.00510934	yes	OK	20.1369	4.01767	-5.01208	7.62327e-05	0.0169999	yes	NA	NA	NA	NA	NA	NA	NA	NA	NA	NA	NA	no	NA	NA	NA
TCONS_00053945	NC5	S5	XLOC_015284	NA	NA	TSS28313	NA	NA	6448	NA	3	*	Cufflinks	exon	NA	NA	NA	NA	NA	CUFF.16920.1	OK	4.98811	0.990646	-5.0352	0.000299786	0.0151563	yes	OK	4.98811	0.990646	-5.0352	0.000299786	0.0426825	yes	NA	NA	NA	NA	NA	NA	NA	NA	NA	NA	NA	no	NA	NA	NA
TCONS_00029379	NC5	S5	XLOC_008241	NA	NA	TSS15244	NA	NA	570	NA	19	*	Cufflinks	exon	NA	NA	NA	NA	NA	CUFF.9480.1	OK	113.448	22.2596	-5.09658	0.000103879	0.00657047	yes	OK	113.448	22.2596	-5.09658	0.000103879	0.0208989	yes	NA	NA	NA	NA	NA	NA	NA	NA	NA	NA	NA	no	NA	NA	NA
CUFF.6027.4	NC5	S5	ENSGALG00000005309	NA	TKT	TSS9281	j	ENSGALT00000008512	1028	NA	12	-	Cufflinks	exon	NA	NA	ENSGALT00000008512	TKT	NA	NA	OK	346.018	132.417	-2.6131	4.8431e-07	6.55209e-05	yes	OK	86.2459	16.1007	-5.35665	7.3169e-05	0.0165157	yes	12.1591	24.9253	12.7662	1	0	0	0	0	1	1	0	yes	6940211	6940367	NA
CUFF.25157.25	NC5	S5	ENSGALG00000028561	NA	SZT2	TSS38510	j	ENSGALT00000044617	5874	NA	8	+	Cufflinks	exon	NA	NA	ENSGALT00000044617	SZT2	NA	NA	OK	17.4066	12.4747	-1.39535	0	0	yes	OK	8.16041	1.47351	-5.5381	0.000211744	0.0337859	yes	11.812	46.8811	35.0691	1	0	0	0	0	0	1	0	yes	18657358	18657408	NA
TCONS_00065597	NC5	S5	XLOC_018777	NA	NA	TSS34650	NA	NA	3282	NA	5	*	Cufflinks	exon	NA	NA	NA	NA	NA	CUFF.21274.1	OK	9.99687	1.68333	-5.93875	8.43858e-05	0.00549681	yes	OK	9.99687	1.68333	-5.93875	8.43858e-05	0.0179528	yes	NA	NA	NA	NA	NA	NA	NA	NA	NA	NA	NA	no	NA	NA	NA
ENSGALT00000016997	NC5	S5	ENSGALG00000010439	P14361	TUBA3E	TSS40786	=	ENSGALT00000016997	2087	NA	9	-	Cufflinks	exon	NA	NA	ENSGALT00000016997	TUBA3E	NA	NA	OK	10.1398	1.65668	-6.1205	0.000279123	0.0143601	yes	OK	10.1398	1.65668	-6.1205	0.000279123	0.0410023	yes	NA	NA	NA	NA	NA	NA	NA	NA	NA	NA	NA	no	NA	NA	NA
CUFF.24726.2	NC5	S5	ENSGALG00000003438	NA	NUF2	TSS38899	j	ENSGALT00000039783	1024	NA	8	-	Cufflinks	exon	NA	NA	ENSGALT00000039783	NUF2	NA	NA	OK	122.222	31.4474	-3.88655	0	0	yes	OK	46.835	7.33257	-6.38727	3.01109e-05	0.00974099	yes	23.3169	38.3196	15.0027	0	0	0	0	0	0	1	1	yes	NA	NA	NA
CUFF.2062.1	NC5	S5	ENSGALG00000015136	NA	ILDR1	TSS3948	j	ENSGALT00000024423	5929	NA	1	-	Cufflinks	exon	NA	NA	ENSGALT00000024423	ILDR1	NA	NA	OK	44.2821	18.3144	-2.41788	1.89414e-05	0.00151231	yes	OK	6.44718	0.980656	-6.57436	0.000162814	0.0296201	yes	5.3546	14.5593	9.2047	0	0	0	0	0	0	1	0	yes	NA	NA	NA
TCONS_00048189	NC5	S5	XLOC_013844	NA	POLR1B	TSS25347	o	ENSGALT00000014017	2765	NA	3	+	Cufflinks	exon	NA	NA	ENSGALT00000014017	POLR1B	NA	CUFF.16408.12	OK	20.1808	2.34803	-8.59478	4.15205e-09	9.479e-07	yes	OK	11.9681	1.52539	-7.84591	0.000116853	0.0227667	yes	64.9647	59.3044	-5.6603	0	0	0	1	0	0	0	0	yes	NA	NA	NA
TCONS_00048194	NC5	S5	XLOC_013844	NA	POLR1B	TSS25347	o	ENSGALT00000014017	3035	NA	3	+	Cufflinks	exon	NA	NA	ENSGALT00000014017	POLR1B	NA	CUFF.16408.16	OK	20.1808	2.34803	-8.59478	4.15205e-09	9.479e-07	yes	OK	8.21268	0.822634	-9.98339	0.000126198	0.0240804	yes	35.0351	40.6955	5.6604	0	0	0	1	0	0	1	0	yes	NA	NA	NA
CUFF.143.7	NC5	S5	ENSGALG00000006726	NA	GATA3	TSS110	j	ENSGALT00000010882	4058	NA	1	+	Cufflinks	exon	NA	NA	ENSGALT00000010882	GATA3	NA	NA	OK	118.473	54.0355	-2.1925	3.09128e-09	7.43043e-07	yes	OK	24.682	1.96329	-12.5717	1.89193e-08	2.91815e-05	yes	3.6333	20.8334	17.2001	1	0	0	0	0	0	1	1	yes	4300562	4300642	NA
CUFF.7641.1	NC5	S5	ENSGALG00000009201	NA	CCNF	TSS11083	=	ENSGALT00000014982	3961	NA	14	+	Cufflinks	exon	NA	NA	ENSGALT00000014982	CCNF	NA	NA	OK	43.1742	14.8485	-2.90764	0.000354645	0.0173302	yes	OK	5.81377	0.412397	-14.0975	4.54112e-05	0.0122649	yes	2.7774	13.4658	10.6884	1	0	0	0	0	0	0	0	yes	14267539	14267561	NA
CUFF.17885.4	NC5	S5	ENSGALG00000015874	NA	TTK	TSS27762	j	ENSGALT00000025589	6958	NA	3	-	Cufflinks	exon	NA	NA	ENSGALT00000025589	TTK	NA	NA	OK	39.1781	12.0942	-3.23941	1.27613e-07	2.04322e-05	yes	OK	6.14824	0.419442	-14.6581	2.01419e-06	0.00133145	yes	3.4681	15.6931	12.225	0	0	0	0	0	1	1	0	yes	NA	NA	NA
[truncated: 22 more columns]

## Sheet: Table S4
isoform_id	sample_2	sample_1	gene_id	CDS_id	gene_short_name	TSS_group_id	class_code	nearest_ref_id	length	coverage	seqnames	strand	source	type	score	phase	nearest_ref	gene_name	contained_in	oId	gene_status	gene_value_1	gene_value_2	gene_fold_change	gene_log2_fold_change	gene_p_value	gene_q_value	gene_significant	iso_status	iso_value_1	iso_value_2	iso_fold_change	iso_p_value	iso_q_value	iso_significant	IF1	IF2	dIF	ESI	MEE	MESI	ISI	A5	A3	ATSS	ATTS	analyzed	ESI.start	ESI.end
CUFF.15064.5	NC5	S5	ENSGALG00000016684	NA	RHAG	TSS22809	j	ENSGALT00000026922	3363	NA	3	+	Cufflinks	exon	NA	NA	ENSGALT00000026922	RHAG	NA	NA	OK	834.735	213.146	-3.91627	-1.96948	0	0	yes	OK	8.91893	0	-1.79769e+308	9.64e-07	0.000297483	yes	0	1.0685	1.0685	0	0	1	1	0	0	1	0	yes	NA	NA
CUFF.11452.2	NC5	S5	ENSGALG00000000620	NA	FABP3	TSS18663	j	ENSGALT00000000878	738	NA	23	-	Cufflinks	exon	NA	NA	ENSGALT00000000878	FABP3	NA	NA	OK	172.943	634.433	3.66845	1.87517	8.02e-08	7.15e-06	yes	OK	6.17614	40.5245	6.56147	0.000368238	0.0286941	yes	6.3875	3.5712	-2.8163	0	0	0	0	1	0	0	0	yes	NA	NA
CUFF.11680.4	NC5	S5	ENSGALG00000003383	NA	KPNA6	TSS18827	j	ENSGALT00000005346	3502	NA	23	-	Cufflinks	exon	NA	NA	ENSGALT00000005346	KPNA6	NA	NA	OK	143.224	53.4782	-2.67817	-1.42125	0	0	yes	OK	25.4952	7.08827	-3.59682	0.000135778	0.0152869	yes	13.2545	17.8009	4.5464	0	0	1	2	0	0	0	0	yes	NA	NA
ENSGALT00000040724	NC5	S5	ENSGALG00000000223	NA	GGA.5519	TSS19949	=	ENSGALT00000040724	1554	NA	26	-	Cufflinks	exon	NA	NA	ENSGALT00000040724	GGA.5519	NA	NA	OK	419.767	117.145	-3.5833	-1.84129	0	0	yes	OK	208.991	57.1123	-3.65928	1.62e-06	0.000453212	yes	48.7535	49.7874	1.0339	1	0	0	0	0	0	1	1	yes	905894	905952
ENSGALT00000000878	NC5	S5	ENSGALG00000000620	NA	FABP3	TSS18663	=	ENSGALT00000000878	667	NA	23	-	Cufflinks	exon	NA	NA	ENSGALT00000000878	FABP3	NA	NA	OK	172.943	634.433	3.66845	1.87517	8.02e-08	7.15e-06	yes	OK	166.766	583.278	3.49756	3.53e-06	0.000846615	yes	91.9369	96.4283	4.4914	0	0	0	0	0	0	1	0	yes	NA	NA
ENSGALT00000005346	NC5	S5	ENSGALG00000003383	NA	KPNA6	TSS18827	=	ENSGALT00000005346	2991	NA	23	-	Cufflinks	exon	NA	NA	ENSGALT00000005346	KPNA6	NA	NA	OK	143.224	53.4782	-2.67817	-1.42125	0	0	yes	OK	89.7372	36.7916	-2.43907	0.000826259	0.0480406	yes	68.7974	62.6551	-6.1423	0	0	1	0	0	0	0	1	yes	NA	NA
CUFF.12162.6	NC5	S5	ENSGALG00000000223	NA	GGA.5519	TSS19949	j	ENSGALT00000040724	938	NA	26	-	Cufflinks	exon	NA	NA	ENSGALT00000040724	GGA.5519	NA	NA	OK	419.767	117.145	-3.5833	-1.84129	0	0	yes	OK	208.11	58.9619	-3.52956	1.15e-05	0.00218011	yes	50.3324	49.5775	-0.7549	1	0	0	0	0	1	0	1	yes	908575	908731
CUFF.15064.4	NC5	S5	ENSGALG00000016684	NA	RHAG	TSS22809	j	ENSGALT00000026922	1270	NA	3	+	Cufflinks	exon	NA	NA	ENSGALT00000026922	RHAG	NA	NA	OK	834.735	213.146	-3.91627	-1.96948	0	0	yes	OK	615.116	156.956	-3.91901	6.18e-07	0.000217284	yes	73.6378	73.69	0.0522	1	0	0	0	0	0	1	1	yes	108396475	108396475
ENSGALT00000026922	NC5	S5	ENSGALG00000016684	NA	RHAG	TSS22809	=	ENSGALT00000026922	3705	NA	3	+	Cufflinks	exon	NA	NA	ENSGALT00000026922	RHAG	NA	NA	OK	834.735	213.146	-3.91627	-1.96948	0	0	yes	OK	208.662	51.6981	-4.03618	5.17e-07	0.00018608	yes	24.2548	24.9974	0.7426	0	0	1	1	0	0	1	1	yes	NA	NA
CUFF.3838.4	NC5	S5	ENSGALG00000007048	NA	SYNM	TSS5670	=	ENSGALT00000033905	5906	NA	10	+	Cufflinks	exon	NA	NA	ENSGALT00000033905	SYNM	NA	NA	OK	66.8079	15.677	-4.26153	-2.09137	0	0	yes	OK	13.7158	3.34951	-4.09488	4.85e-05	0.00699723	yes	21.3658	20.5302	-0.8356	0	0	0	0	0	0	0	1	yes	NA	NA
CUFF.3838.3	NC5	S5	ENSGALG00000007048	NA	SYNM	TSS5670	j	ENSGALT00000033905	6882	NA	10	+	Cufflinks	exon	NA	NA	ENSGALT00000033905	SYNM	NA	NA	OK	66.8079	15.677	-4.26153	-2.09137	0	0	yes	OK	53.0421	12.3275	-4.30275	1.61e-07	7.15e-05	yes	78.6343	79.395	0.7607	0	0	0	0	1	0	0	0	yes	NA	NA
CUFF.18314.8	NC5	S5	ENSGALG00000002710	NA	IPMK	TSS30019	j	ENSGALT00000004276	5896	NA	6	+	Cufflinks	exon	NA	NA	ENSGALT00000004276	IPMK	NA	NA	OK	462.702	143.468	-3.22514	-1.68936	0	0	yes	OK	2.42413	0	-1.79769e+308	6.56e-05	0.00901411	yes	0	0.5239	0.5239	1	0	1	0	1	0	1	0	yes	4761132	4761178
CUFF.18881.7	NC5	S5	ENSGALG00000009369	NA	PRDX3	TSS31014	j	ENSGALT00000015262	940	NA	6	-	Cufflinks	exon	NA	NA	ENSGALT00000015262	PRDX3	NA	NA	OK	713.791	270.836	-2.63551	-1.39808	9.3e-12	1.74e-09	yes	OK	531.338	201.101	-2.64215	0.000339068	0.0272907	yes	74.2519	74.4389	0.187	1	0	0	0	1	0	0	0	yes	29560685	29560739
CUFF.18881.6	NC5	S5	ENSGALG00000009369	NA	PRDX3	TSS31014	j	ENSGALT00000015262	5923	NA	6	-	Cufflinks	exon	NA	NA	ENSGALT00000015262	PRDX3	NA	NA	OK	713.791	270.836	-2.63551	-1.39808	9.3e-12	1.74e-09	yes	OK	27.3885	9.88719	-2.7701	0.000251913	0.0239507	yes	3.6506	3.837	0.1864	0	0	0	1	0	0	0	0	yes	NA	NA
CUFF.11359.24	NC5	S5	ENSGALG00000003594	NA	CHANK1	TSS18328	j	ENSGALT00000005683	7229	NA	22	-	Cufflinks	exon	NA	NA	ENSGALT00000005683	CHANK1	NA	NA	OK	1055.1	230.41	-4.57925	-2.19511	0	0	yes	OK	17.7948	5.92873	-3.00145	0.000156123	0.0166205	yes	2.5731	1.6866	-0.8865	3	0	2	0	0	3	0	1	yes	2614316;2614967;2617588	2614439;2615033;2617751
CUFF.18314.7	NC5	S5	ENSGALG00000002710	NA	IPMK	TSS30019	j	ENSGALT00000004276	5916	NA	6	+	Cufflinks	exon	NA	NA	ENSGALT00000004276	IPMK	NA	NA	OK	462.702	143.468	-3.22514	-1.68936	0	0	yes	OK	29.1269	9.51896	-3.05989	9.22e-05	0.0115141	yes	6.6349	6.295	-0.3399	2	0	1	0	0	0	1	0	yes	4748625;4761132	4748684;4761178
CUFF.11359.16	NC5	S5	ENSGALG00000003594	NA	CHANK1	TSS18330	j	ENSGALT00000005683	7665	NA	22	-	Cufflinks	exon	NA	NA	ENSGALT00000005683	CHANK1	NA	NA	OK	1055.1	230.41	-4.57925	-2.19511	0	0	yes	OK	222.671	53.2804	-4.17921	3.01e-06	0.000733852	yes	23.1242	21.1043	-2.0199	1	0	2	1	1	1	1	1	yes	2615407	2615465
CUFF.11359.9	NC5	S5	ENSGALG00000003594	NA	CHANK1	TSS18330	j	ENSGALT00000005683	7896	NA	22	-	Cufflinks	exon	NA	NA	ENSGALT00000005683	CHANK1	NA	NA	OK	1055.1	230.41	-4.57925	-2.19511	0	0	yes	OK	10.2995	2.42984	-4.23875	5.57e-05	0.00785983	yes	1.0546	0.9762	-0.0784	3	0	1	1	2	1	1	1	yes	2614967;2615407;2624251	2615033;2615465;2624274
CUFF.17248.10	NC5	S5	ENSGALG00000006619	NA	FBXO3	TSS28939	j	ENSGALT00000010684	2486	NA	5	-	Cufflinks	exon	NA	NA	ENSGALT00000010684	FBXO3	NA	NA	OK	286.989	84.7046	-3.38811	-1.76048	0	0	yes	OK	33.2498	7.5143	-4.42489	6.64e-05	0.00904798	yes	8.8712	11.5857	2.7145	1	0	1	0	1	2	1	0	yes	17699446	17699498
CUFF.11359.10	NC5	S5	ENSGALG00000003594	NA	CHANK1	TSS18328	j	ENSGALT00000005683	7508	NA	22	-	Cufflinks	exon	NA	NA	ENSGALT00000005683	CHANK1	NA	NA	OK	1055.1	230.41	-4.57925	-2.19511	0	0	yes	OK	135.32	27.8018	-4.86733	9.04e-09	8.54e-06	yes	12.0662	12.8253	0.7591	2	0	2	0	1	3	0	1	yes	2614316;2614967	2614439;2615033
CUFF.11359.23	NC5	S5	ENSGALG00000003594	NA	CHANK1	TSS18330	j	ENSGALT00000005683	7922	NA	22	-	Cufflinks	exon	NA	NA	ENSGALT00000005683	CHANK1	NA	NA	OK	1055.1	230.41	-4.57925	-2.19511	0	0	yes	OK	23.8206	4.55409	-5.23058	2.98e-08	2.05e-05	yes	1.9765	2.2577	0.2812	3	0	1	1	1	1	1	1	yes	2614967;2615407;2624251	2615033;2615465;2624274
CUFF.17248.9	NC5	S5	ENSGALG00000006619	NA	FBXO3	TSS28939	j	ENSGALT00000010684	2822	NA	5	-	Cufflinks	exon	NA	NA	ENSGALT00000010684	FBXO3	NA	NA	OK	286.989	84.7046	-3.38811	-1.76048	0	0	yes	OK	19.756	3.57207	-5.53069	0.000111147	0.0132443	yes	4.2171	6.8839	2.6668	1	0	2	0	0	1	1	0	yes	17699446	17699498
CUFF.11359.20	NC5	S5	ENSGALG00000003594	NA	CHANK1	TSS18330	j	ENSGALT00000005683	8033	NA	22	-	Cufflinks	exon	NA	NA	ENSGALT00000005683	CHANK1	NA	NA	OK	1055.1	230.41	-4.57925	-2.19511	0	0	yes	OK	4.0034	0.314202	-12.7415	6.29e-05	0.00871995	yes	0.1364	0.3794	0.243	3	0	0	1	3	0	1	1	yes	2614967;2615407;2637736	2615033;2615465;2637793
CUFF.11359.11	NC5	S5	ENSGALG00000003594	NA	CHANK1	TSS18328	j	ENSGALT00000005683	8011	NA	22	-	Cufflinks	exon	NA	NA	ENSGALT00000005683	CHANK1	NA	NA	OK	1055.1	230.41	-4.57925	-2.19511	0	0	yes	OK	11.7544	0.352636	-33.333	8.74e-09	8.54e-06	yes	0.153	1.1141	0.9611	2	0	1	0	2	0	0	1	yes	2614967;2615407	2615033;2615465
[truncated: 23 more columns]

## Sheet: Table S5
isoform_id	sample_1	sample_2	gene_id	CDS_id	gene_short_name	TSS_group_id	class_code	nearest_ref_id	length	coverage	seqnames	strand	source	type	score	phase	nearest_ref	gene_name	contained_in	oId	gene_status	gene_value_2	gene_value_1	gene_fold_change	gene_p_value	gene_q_value	gene_significant	iso_status	iso_value_1	iso_value_2	iso_fold_change	iso_p_value	iso_q_value	iso_significant	IF1	IF2	dIF	ESI	MEE	MESI	ISI	A5	A3	ATSS	ATTS	analyzed	ESI.start	ESI.end	MEE.start
CUFF.5086.4	NC5	S5	ENSGALG00000005261	NA	TK2	TSS7724	j	ENSGALT00000008447	1830	NA	11	+	Cufflinks	exon	NA	NA	ENSGALT00000008447	TK2	NA	NA	OK	101.269	59.8164	-1.693	0.00148495	0.0385708	yes	OK	18.3412	1.3402	-13.6853	4.89248e-05	0.00720934	yes	1.0494	8.667	7.6176	1	0	0	0	0	1	1	0	yes	10912269	10912402	NA
CUFF.5086.5	NC5	S5	ENSGALG00000005261	NA	TK2	TSS7724	j	ENSGALT00000008447	2526	NA	11	+	Cufflinks	exon	NA	NA	ENSGALT00000008447	TK2	NA	NA	OK	101.269	59.8164	-1.693	0.00148495	0.0385708	yes	OK	8.77695	0.627735	-13.9819	0.000525252	0.0314486	yes	54.8489	58.3231	3.4742	0	0	0	0	0	1	0	0	yes	NA	NA	NA
CUFF.2019.2	NC5	S5	ENSGALG00000015362	NA	TRAT1	TSS1406	j	ENSGALT00000036882	1456	NA	1	+	Cufflinks	exon	NA	NA	ENSGALT00000036882	TRAT1	NA	NA	OK	1.14197	61.604	53.9455	0	0	yes	OK	0.666032	33.7891	50.7319	7.57323e-09	1.16382e-05	yes	2.2405	18.1114	15.8709	3	0	0	0	0	1	1	0	yes	10912269;10913354;10916006	10912402;10913433;10916107	NA
ENSGALT00000036882	NC5	S5	ENSGALG00000015362	NA	TRAT1	TSS1406	=	ENSGALT00000036882	926	NA	1	+	Cufflinks	exon	NA	NA	ENSGALT00000036882	TRAT1	NA	NA	OK	1.14197	61.604	53.9455	0	0	yes	OK	0.475938	27.8148	58.4423	9.26577e-06	0.0023732	yes	45.151	41.6769	-3.4741	1	0	0	0	0	0	0	1	yes	87042442	87042498	NA
[truncated: 22 more columns]

## Sheet: Table S6
isoform_id	sample_1	sample_2	gene_id	CDS_id	gene_short_name	TSS_group_id	class_code	nearest_ref_id	length	coverage	seqnames	strand	source	type	score	phase	nearest_ref	gene_name	contained_in	oId	gene_status	gene_value_1	gene_value_2	gene_fold_change	gene_p_value	gene_q_value	gene_significant	iso_status	iso_value_1	iso_value_2	iso_fold_change	iso_p_value	iso_q_value	iso_significant	IF1	IF2	dIF	ESI	MEE	MESI	ISI	A5	A3	ATSS	ATTS	analyzed	ESI.start	ESI.end	MEE.start
CUFF.22594.3	NC5	S5	ENSGALG00000003085	NA	CDK1	TSS35757	j	ENSGALT00000004876	1161	NA	6	-	Cufflinks	exon	NA	NA	ENSGALT00000004876	CDK1	NA	NA	OK	485.17	127.76	-3.79753	4.74218e-07	6.47551e-05	yes	OK	31.4416	4.5458	-6.91663	0.000244171	0.0367428	yes	3.5581	6.4805	2.9224	0	0	0	0	0	1	1	1	yes	NA	NA	NA
ENSGALT00000004876	NC5	S5	ENSGALG00000003085	NA	CDK1	TSS35757	=	ENSGALT00000004876	1182	NA	6	-	Cufflinks	exon	NA	NA	ENSGALT00000004876	CDK1	NA	NA	OK	485.17	127.76	-3.79753	4.74218e-07	6.47551e-05	yes	OK	449.821	120.061	-3.74659	1.61089e-05	0.0060849	yes	93.9739	92.7141	-1.2598	1	0	0	0	0	1	0	1	yes	8170834	8170854	NA
TCONS_00048189	NC5	S5	XLOC_013844	NA	POLR1B	TSS25347	o	ENSGALT00000014017	2765	NA	3	+	Cufflinks	exon	NA	NA	ENSGALT00000014017	POLR1B	NA	CUFF.16408.12	OK	20.1808	2.34803	-8.59478	4.15205e-09	9.479e-07	yes	OK	11.9681	1.52539	-7.84591	0.000116853	0.0227667	yes	64.9647	59.3044	-5.6603	0	0	0	1	0	0	0	0	yes	NA	NA	NA
TCONS_00048194	NC5	S5	XLOC_013844	NA	POLR1B	TSS25347	o	ENSGALT00000014017	3035	NA	3	+	Cufflinks	exon	NA	NA	ENSGALT00000014017	POLR1B	NA	CUFF.16408.16	OK	20.1808	2.34803	-8.59478	4.15205e-09	9.479e-07	yes	OK	8.21268	0.822634	-9.98339	0.000126198	0.0240804	yes	35.0351	40.6955	5.6604	0	0	0	1	0	0	1	0	yes	NA	NA	NA
[truncated: 22 more columns]

## Sheet: Table S7
isoform_id	sample_1	sample_2	gene_id	CDS_id	gene_short_name	TSS_group_id	class_code	nearest_ref_id	length	coverage	seqnames	strand	source	type	score	phase	nearest_ref	gene_name	contained_in	oId	gene_status	gene_value_1	gene_value_2	gene_fold_change	gene_p_value	gene_q_value	gene_significant	iso_status	iso_value_1	iso_value_2	iso_fold_change	iso_p_value	iso_q_value	iso_significant	IF1	IF2	dIF	ESI	MEE	MESI	ISI	A5	A3	ATSS	ATTS	analyzed	ESI.start	ESI.end	MEE.start
CUFF.3955.2	NC5	S5	ENSGALG00000008199	NA	CTDSPL2	TSS6185	j	ENSGALT00000013352	7256	NA	10	-	Cufflinks	exon	NA	NA	ENSGALT00000013352	CTDSPL2	NA	NA	OK	35.7677	21.9277	-1.63116	0.000271286	0.00911133	yes	OK	2.22167	0	-1.79769e+308	3.23e-05	0.00498641	yes	0	6.2114	6.2114	2	0	0	1	0	0	1	0	yes	19276112;19287463	19276202;19287500	NA
CUFF.3955.3	NC5	S5	ENSGALG00000008199	NA	CTDSPL2	TSS6184	j	ENSGALT00000013352	7230	NA	10	-	Cufflinks	exon	NA	NA	ENSGALT00000013352	CTDSPL2	NA	NA	OK	35.7677	21.9277	-1.63116	0.000271286	0.00911133	yes	OK	3.34655	0	-1.79769e+308	0.000175114	0.0182565	yes	15.2617	0	-15.2617	1	0	0	1	0	0	1	0	yes	19276112	19276202	NA
CUFF.17248.15	NC5	S5	ENSGALG00000006619	NA	FBXO3	TSS28938	j	ENSGALT00000010684	3079	NA	5	-	Cufflinks	exon	NA	NA	ENSGALT00000010684	FBXO3	NA	NA	OK	286.989	84.7046	-3.38811	0	0	yes	OK	3.70077	0	-1.79769e+308	0.000237141	0.0232783	yes	0	1.2895	1.2895	1	0	0	0	0	1	1	0	yes	17688031	17688088	NA
CUFF.18314.15	NC5	S5	ENSGALG00000002710	NA	IPMK	TSS30026	j	ENSGALT00000004276	5585	NA	6	+	Cufflinks	exon	NA	NA	ENSGALT00000004276	IPMK	NA	NA	OK	462.702	143.468	-3.22514	0	0	yes	OK	3.43994	0	-1.79769e+308	1.67e-05	0.00294377	yes	0	0.7434	0.7434	0	0	0	0	0	0	1	0	yes	NA	NA	NA
CUFF.17248.16	NC5	S5	ENSGALG00000006619	NA	FBXO3	TSS28940	j	ENSGALT00000010684	3457	NA	5	-	Cufflinks	exon	NA	NA	ENSGALT00000010684	FBXO3	NA	NA	OK	286.989	84.7046	-3.38811	0	0	yes	OK	39.5742	14.1665	-2.79349	0.000474968	0.0338684	yes	16.7246	13.7894	-2.9352	0	0	3	0	0	1	1	0	yes	NA	NA	NA
CUFF.12348.7	NC5	S5	ENSGALG00000002778	NA	C26H6ORF106	TSS19861	j	ENSGALT00000004387	4499	NA	26	+	Cufflinks	exon	NA	NA	ENSGALT00000004387	C26H6ORF106	NA	NA	OK	269.588	119.575	-2.25455	0	0	yes	OK	24.3623	8.02511	-3.03576	0.000279761	0.0254028	yes	6.7114	9.0369	2.3255	0	0	0	0	0	0	1	0	yes	NA	NA	NA
CUFF.18314.7	NC5	S5	ENSGALG00000002710	NA	IPMK	TSS30019	j	ENSGALT00000004276	5916	NA	6	+	Cufflinks	exon	NA	NA	ENSGALT00000004276	IPMK	NA	NA	OK	462.702	143.468	-3.22514	0	0	yes	OK	29.1269	9.51896	-3.05989	9.22e-05	0.0115141	yes	6.6349	6.295	-0.3399	2	0	1	0	0	0	1	0	yes	4748625;4761132	4748684;4761178	NA
CUFF.17248.18	NC5	S5	ENSGALG00000006619	NA	FBXO3	TSS28941	j	ENSGALT00000010684	728	NA	5	-	Cufflinks	exon	NA	NA	ENSGALT00000010684	FBXO3	NA	NA	OK	286.989	84.7046	-3.38811	0	0	yes	OK	137.387	41.7769	-3.28857	0.000286532	0.0257497	yes	49.3207	47.8719	-1.4488	0	0	1	0	0	0	0	1	yes	NA	NA	NA
CUFF.18314.14	NC5	S5	ENSGALG00000002710	NA	IPMK	TSS30025	j	ENSGALT00000004276	5641	NA	6	+	Cufflinks	exon	NA	NA	ENSGALT00000004276	IPMK	NA	NA	OK	462.702	143.468	-3.22514	0	0	yes	OK	153.289	44.4512	-3.44848	9.99e-06	0.00193677	yes	30.9834	33.1291	2.1457	1	0	0	0	0	0	1	0	yes	4761132	4761178	NA
ENSGALT00000045679	NC5	S5	ENSGALG00000026639	NA	C11ORF75	TSS2226	=	ENSGALT00000045679	832	NA	1	+	Cufflinks	exon	NA	NA	ENSGALT00000045679	C11ORF75	NA	NA	OK	181.909	49.6626	-3.66291	9.64e-08	8.45e-06	yes	OK	156.721	45.394	-3.45245	4.18e-05	0.00613329	yes	91.4048	86.1535	-5.2513	0	0	1	0	0	0	0	1	yes	NA	NA	NA
CUFF.17248.1	NC5	S5	ENSGALG00000006619	NA	FBXO3	TSS28937	j	ENSGALT00000010684	2270	NA	5	-	Cufflinks	exon	NA	NA	ENSGALT00000010684	FBXO3	NA	NA	OK	286.989	84.7046	-3.38811	0	0	yes	OK	51.9496	14.7331	-3.52604	7.79e-05	0.0101561	yes	17.3935	18.1016	0.7081	0	0	1	0	0	0	1	0	yes	NA	NA	NA
CUFF.18314.6	NC5	S5	ENSGALG00000002710	NA	IPMK	TSS30018	j	ENSGALT00000004276	5916	NA	6	+	Cufflinks	exon	NA	NA	ENSGALT00000004276	IPMK	NA	NA	OK	462.702	143.468	-3.22514	0	0	yes	OK	34.8099	9.51896	-3.6569	5.79e-06	0.00126841	yes	6.6349	7.5232	0.8883	1	0	2	0	0	0	1	0	yes	4761132	4761178	NA
CUFF.11359.16	NC5	S5	ENSGALG00000003594	NA	CHANK1	TSS18330	j	ENSGALT00000005683	7665	NA	22	-	Cufflinks	exon	NA	NA	ENSGALT00000005683	CHANK1	NA	NA	OK	1055.1	230.41	-4.57925	0	0	yes	OK	222.671	53.2804	-4.17921	3.01e-06	0.000733852	yes	23.1242	21.1043	-2.0199	1	0	2	1	1	1	1	1	yes	2615407	2615465	NA
CUFF.11359.1	NC5	S5	ENSGALG00000003594	NA	CHANK1	TSS18327	j	ENSGALT00000005683	831	NA	22	-	Cufflinks	exon	NA	NA	ENSGALT00000005683	CHANK1	NA	NA	OK	1055.1	230.41	-4.57925	0	0	yes	OK	589.227	125.262	-4.70397	3.38e-09	3.93e-06	yes	54.3648	55.8456	1.4808	2	0	0	0	1	1	1	0	yes	2614316;2614967	2614439;2615033	NA
CUFF.11359.10	NC5	S5	ENSGALG00000003594	NA	CHANK1	TSS18328	j	ENSGALT00000005683	7508	NA	22	-	Cufflinks	exon	NA	NA	ENSGALT00000005683	CHANK1	NA	NA	OK	1055.1	230.41	-4.57925	0	0	yes	OK	135.32	27.8018	-4.86733	9.04e-09	8.54e-06	yes	12.0662	12.8253	0.7591	2	0	2	0	1	3	0	1	yes	2614316;2614967	2614439;2615033	NA
CUFF.3178.2	NC5	S5	ENSGALG00000026639	NA	C11ORF75	TSS2227	j	ENSGALT00000045679	1513	NA	1	+	Cufflinks	exon	NA	NA	ENSGALT00000045679	C11ORF75	NA	NA	OK	181.909	49.6626	-3.66291	9.64e-08	8.45e-06	yes	OK	23.2113	4.2675	-5.43907	0.000433641	0.0315161	yes	8.593	12.7598	4.1668	1	0	0	0	0	0	1	0	yes	185143777	185143810	NA
CUFF.17248.9	NC5	S5	ENSGALG00000006619	NA	FBXO3	TSS28939	j	ENSGALT00000010684	2822	NA	5	-	Cufflinks	exon	NA	NA	ENSGALT00000010684	FBXO3	NA	NA	OK	286.989	84.7046	-3.38811	0	0	yes	OK	19.756	3.57207	-5.53069	0.000111147	0.0132443	yes	4.2171	6.8839	2.6668	1	0	2	0	0	1	1	0	yes	17699446	17699498	NA
CUFF.10428.6	NC5	S5	ENSGALG00000000076	NA	NRBP2	TSS16173	j	ENSGALT00000000104	607	NA	2	-	Cufflinks	exon	NA	NA	ENSGALT00000000104	NRBP2	NA	NA	OK	221.784	27.9489	-7.93533	0	0	yes	OK	95.3006	11.791	-8.08249	4e-05	0.00599406	yes	42.1877	42.97	0.7823	0	0	0	0	0	0	1	1	yes	NA	NA	NA
ENSGALT00000000104	NC5	S5	ENSGALG00000000076	NA	NRBP2	TSS16176	=	ENSGALT00000000104	2633	NA	2	-	Cufflinks	exon	NA	NA	ENSGALT00000000104	NRBP2	NA	NA	OK	221.784	27.9489	-7.93533	0	0	yes	OK	104.042	12.81	-8.12192	2.64e-10	3.99e-07	yes	45.8336	46.9114	1.0778	4	0	0	0	0	0	0	1	yes	148762994;148768835;148769383;148769705	148763054;148768921;148769421;148769787	NA
CUFF.12348.5	NC5	S5	ENSGALG00000002778	NA	C26H6ORF106	TSS19859	j	ENSGALT00000004387	4710	NA	26	+	Cufflinks	exon	NA	NA	ENSGALT00000004387	C26H6ORF106	NA	NA	OK	269.588	119.575	-2.25455	0	0	yes	OK	6.70503	0.775998	-8.64053	0.000241304	0.0235342	yes	0.649	2.4871	1.8381	2	0	0	0	1	0	1	0	yes	4261777;4275452	4261799;4276011	NA
CUFF.11359.21	NC5	S5	ENSGALG00000003594	NA	CHANK1	TSS18329	j	ENSGALT00000005683	7871	NA	22	-	Cufflinks	exon	NA	NA	ENSGALT00000005683	CHANK1	NA	NA	OK	1055.1	230.41	-4.57925	0	0	yes	OK	13.0073	0.960188	-13.5466	1.05e-08	9.31e-06	yes	0.4167	1.2328	0.8161	3	0	0	1	1	4	1	1	yes	2614967;2615407;2636222	2615033;2615465;2636314	NA
CUFF.10428.3	NC5	S5	ENSGALG00000000076	NA	NRBP2	TSS16174	j	ENSGALT00000000104	2318	NA	2	-	Cufflinks	exon	NA	NA	ENSGALT00000000104	NRBP2	NA	NA	OK	221.784	27.9489	-7.93533	0	0	yes	OK	18.747	0.385827	-48.5891	0.000565934	0.0370433	yes	1.3805	8.4528	7.0723	2	0	0	0	0	0	1	0	yes	148762994;148768835	148763054;148768921	NA
[truncated: 22 more columns]

## Sheet: Table S8
isoform_id	sample_1	sample_2	gene_id	CDS_id	gene_short_name	TSS_group_id	class_code	nearest_ref_id	length	coverage	seqnames	strand	source	type	score	phase	nearest_ref	gene_name	contained_in	oId	gene_status	gene_value_1	gene_value_2	gene_fold_change	gene_p_value	gene_q_value	gene_significant	iso_status	iso_value_1	iso_value_2	iso_fold_change	iso_p_value	iso_q_value	iso_significant	IF1	IF2	dIF	ESI	MEE	MESI	ISI	A5	A3	ATSS	ATTS	analyzed	ESI.start	ESI.end	MEE.start
ENSGALT00000039224	NC5	S5	ENSGALG00000006775	NA	TGM2	TSS19586	=	ENSGALT00000039224	2745	NA	20	+	Cufflinks	exon	NA	NA	ENSGALT00000039224	TGM2	NA	NA	OK	36.3209	142.122	3.91296	2.19824e-14	9.20287e-12	yes	OK	30.4939	105.589	3.46263	4.82965e-05	0.00720934	yes	74.2946	83.9569	9.6623	0	0	0	0	0	1	0	1	yes	NA	NA	NA
ENSGALT00000042895	NC5	S5	ENSGALG00000011254	NA	SATB1	TSS17158	=	ENSGALT00000042895	3936	NA	2	-	Cufflinks	exon	NA	NA	ENSGALT00000042895	SATB1	NA	NA	OK	3.46721	75.4874	21.7718	0	0	yes	OK	0.176953	5.08639	28.7442	0.000227409	0.0190621	yes	6.7381	5.1036	-1.6345	1	0	1	0	0	0	0	0	yes	35708094	35708119	NA
ENSGALT00000018362	NC5	S5	ENSGALG00000011254	NA	SATB1	TSS17157	=	ENSGALT00000018362	3429	NA	2	-	Cufflinks	exon	NA	NA	ENSGALT00000018362	SATB1	NA	NA	OK	3.46721	75.4874	21.7718	0	0	yes	OK	1.7885	50.6102	28.2974	9.40296e-10	1.92667e-06	yes	67.0446	51.5833	-15.4613	3	0	0	0	0	0	1	1	yes	35688204;35708094;35756425	35688299;35708119;35756539	NA
CUFF.3053.2	NC5	S5	ENSGALG00000016855	NA	ARGLU1	TSS2046	j	ENSGALT00000027231	2512	NA	1	+	Cufflinks	exon	NA	NA	ENSGALT00000027231	ARGLU1	NA	NA	OK	122.301	169.399	1.38509	0.00153012	0.0393848	yes	OK	6.2924	32.2992	5.13306	1.89528e-05	0.00379901	yes	19.0669	5.145	-13.9219	0	0	0	0	0	0	1	1	yes	NA	NA	NA
CUFF.6175.1	NC5	S5	ENSGALG00000003512	NA	SPINK7	TSS9575	j	ENSGALT00000005545	2507	NA	13	+	Cufflinks	exon	NA	NA	ENSGALT00000005545	SPINK7	NA	NA	OK	132.383	430.853	3.2546	0.000142552	0.00646206	yes	OK	128.485	410.418	3.19428	0.000456727	0.0290431	yes	95.2571	97.0555	1.7984	0	0	0	0	0	1	0	1	yes	NA	NA	NA
CUFF.3053.6	NC5	S5	ENSGALG00000016855	NA	ARGLU1	TSS2049	j	ENSGALT00000027231	2612	NA	1	+	Cufflinks	exon	NA	NA	ENSGALT00000027231	ARGLU1	NA	NA	OK	122.301	169.399	1.38509	0.00153012	0.0393848	yes	OK	0	12.4014	1.79769e+308	3.71326e-05	0.00609971	yes	0	10.1401	10.1401	0	0	0	0	0	0	1	0	yes	NA	NA	NA
TCONS_00049222	NC5	S5	XLOC_014803	NA	NA	TSS26421	NA	NA	2667	NA	3	-	Cufflinks	exon	NA	NA	NA	NA	NA	CUFF.15622.7	OK	10.5012	67.1987	6.3991	2.02928e-05	0.00140901	yes	OK	0.203751	8.30322	40.7517	1.80423e-06	0.00081151	yes	NA	NA	NA	NA	NA	NA	NA	NA	NA	NA	NA	no	NA	NA	NA
TCONS_00033577	NC5	S5	XLOC_009708	NA	NA	TSS17698	NA	NA	1787	NA	2	-	Cufflinks	exon	NA	NA	NA	NA	NA	CUFF.11002.1	OK	7.08345	31.4581	4.44108	0	0	yes	OK	0.263085	4.96947	18.8892	0.00010934	0.0122202	yes	NA	NA	NA	NA	NA	NA	NA	NA	NA	NA	NA	no	NA	NA	NA
TCONS_00033579	NC5	S5	XLOC_009708	NA	NA	TSS17699	NA	NA	3870	NA	2	-	Cufflinks	exon	NA	NA	NA	NA	NA	CUFF.10998.16	OK	7.08345	31.4581	4.44108	0	0	yes	OK	0.239412	2.10151	8.7778	0.000901953	0.0456948	yes	NA	NA	NA	NA	NA	NA	NA	NA	NA	NA	NA	no	NA	NA	NA
TCONS_00049214	NC5	S5	XLOC_014803	NA	NA	TSS26419	NA	NA	1411	NA	3	-	Cufflinks	exon	NA	NA	NA	NA	NA	CUFF.15623.1	OK	10.5012	67.1987	6.3991	2.02928e-05	0.00140901	yes	OK	2.34802	19.2259	8.18811	2.63215e-05	0.00485396	yes	NA	NA	NA	NA	NA	NA	NA	NA	NA	NA	NA	no	NA	NA	NA
CUFF.12554.4	NC5	S5	ENSGALG00000006775	NA	TGM2	TSS19587	j	ENSGALT00000039224	2307	NA	20	+	Cufflinks	exon	NA	NA	ENSGALT00000039224	TGM2	NA	NA	OK	36.3209	142.122	3.91296	2.19824e-14	9.20287e-12	yes	OK	4.99679	31.3529	6.27458	6.29037e-06	0.00178463	yes	22.0606	13.7573	-8.3033	0	0	0	0	0	0	1	0	yes	NA	NA	NA
ENSGALT00000005545	NC5	S5	ENSGALG00000003512	NA	SPINK7	TSS9577	=	ENSGALT00000005545	1668	NA	13	+	Cufflinks	exon	NA	NA	ENSGALT00000005545	SPINK7	NA	NA	OK	132.383	430.853	3.2546	0.000142552	0.00646206	yes	OK	3.79269	20.145	5.31154	0.000645749	0.0365284	yes	4.6756	2.8649	-1.8107	0	0	1	0	0	0	1	0	yes	NA	NA	NA
[truncated: 22 more columns]

## Sheet: Table S9
isoform_id	sample_1	sample_2	gene_id	CDS_id	gene_short_name	TSS_group_id	class_code	nearest_ref_id	length	coverage	seqnames	strand	source	type	score	phase	nearest_ref	gene_name	contained_in	oId	gene_status	gene_value_1	gene_value_2	gene_fold_change	gene_p_value	gene_q_value	gene_significant	iso_status	iso_value_1	iso_value_2	iso_fold_change	iso_p_value	iso_q_value	iso_significant	IF1	IF2	dIF	ESI	MEE	MESI	ISI	A5	A3	ATSS	ATTS	analyzed	ESI.start	ESI.end	MEE.start
CUFF.12301.2	NC5	S5	ENSGALG00000015767	NA	FABP4	TSS18531	j	ENSGALT00000025427	525	NA	2	-	Cufflinks	exon	NA	NA	ENSGALT00000025427	FABP4	NA	NA	OK	16.4623	584.863	35.5274	0	0	yes	OK	3.47921	147.808	42.4832	7.46163e-07	0.000755677	yes	25.2722	21.1344	-4.1378	0	0	0	0	0	0	1	0	yes	NA	NA	NA
CUFF.12301.3	NC5	S5	ENSGALG00000015767	NA	FABP4	TSS18532	j	ENSGALT00000025427	637	NA	2	-	Cufflinks	exon	NA	NA	ENSGALT00000025427	FABP4	NA	NA	OK	16.4623	584.863	35.5274	0	0	yes	OK	1.51453	62.6649	41.3759	8.33192e-05	0.017932	yes	10.7145	9.2	-1.5145	2	0	0	0	0	0	0	0	yes	121227098;121228618	121227199;121228634	NA
ENSGALT00000025427	NC5	S5	ENSGALG00000015767	NA	FABP4	TSS18535	=	ENSGALT00000025427	473	NA	2	-	Cufflinks	exon	NA	NA	ENSGALT00000025427	FABP4	NA	NA	OK	16.4623	584.863	35.5274	0	0	yes	OK	11.4684	373.978	32.6095	7.77084e-09	1.59812e-05	yes	63.9428	69.6646	5.7218	1	0	0	0	0	0	1	1	yes	121228618	121228634	NA
CUFF.9146.3	NC5	S5	ENSGALG00000003584	NA	KPNA2	TSS14180	j	ENSGALT00000005672	2023	NA	18	-	Cufflinks	exon	NA	NA	ENSGALT00000005672	KPNA2	NA	NA	OK	352.312	98.4045	-3.58025	9.07989e-10	2.45678e-07	yes	OK	77.2608	4.21987	-18.3089	3.0715e-11	1.42126e-07	yes	4.2883	21.9297	17.6414	1	0	0	0	0	0	0	0	yes	6958888	6958961	NA
ENSGALT00000005672	NC5	S5	ENSGALG00000003584	NA	KPNA2	TSS14179	=	ENSGALT00000005672	2070	NA	18	-	Cufflinks	exon	NA	NA	ENSGALT00000005672	KPNA2	NA	NA	OK	352.312	98.4045	-3.58025	9.07989e-10	2.45678e-07	yes	OK	275.051	93.6349	-2.93748	0.000363588	0.0494827	yes	95.1531	78.0703	-17.0828	0	0	0	0	0	0	1	1	yes	NA	NA	NA
[truncated: 22 more columns]

## Sheet: Table S10
isoform_id	sample_1	sample_2	gene_id	CDS_id	gene_short_name	TSS_group_id	class_code	nearest_ref_id	length	coverage	seqnames	strand	source	type	score	phase	nearest_ref	gene_name	contained_in	oId	gene_status	gene_value_1	gene_value_2	gene_fold_change	gene_p_value	gene_q_value	gene_significant	iso_status	iso_value_1	iso_value_2	iso_fold_change	iso_p_value	iso_q_value	iso_significant	IF1	IF2	dIF	ESI	MEE	MESI	ISI	A5	A3	ATSS	ATTS	analyzed	ESI.start	ESI.end	MEE.start
CUFF.16055.2	R5	S5	ENSGALG00000010839	NA	SPCS3	TSS25376	j	ENSGALT00000017620	818	NA	4	+	Cufflinks	exon	NA	NA	ENSGALT00000017620	SPCS3	NA	NA	OK	101.383	253.148	2.49694	5.36e-05	0.00222386	yes	OK	90.9099	235.266	2.5879	0.00039618	0.0381131	yes	92.9361	89.6698	-3.2663	1	0	0	0	1	1	1	0	yes	43810254	43810336	NA
CUFF.15064.8	R5	S5	ENSGALG00000016684	NA	RHAG	TSS22809	j	ENSGALT00000026922	2690	NA	3	+	Cufflinks	exon	NA	NA	ENSGALT00000026922	RHAG	NA	NA	OK	536.697	213.146	-2.51799	1.02e-12	2.14e-10	yes	OK	21.2356	4.49112	-4.72833	0.000254924	0.028711	yes	2.1071	3.9567	1.8496	1	0	0	0	0	0	0	0	yes	108396527	108396528	NA
TCONS_00023618	R5	S5	XLOC_006767	NA	SOCS3	TSS11877	o	ENSGALT00000043264	1764	NA	18	+	Cufflinks	exon	NA	NA	ENSGALT00000043264	SOCS3	NA	CUFF.7649.1	OK	0.696809	15.8612	22.7627	3.58e-10	5.12e-08	yes	OK	0.696809	15.8612	22.7627	3.58e-10	8.27e-07	yes	NA	NA	NA	NA	NA	NA	NA	NA	NA	NA	NA	no	NA	NA	NA
ENSGALT00000019398	R5	S5	ENSGALG00000011888	NA	TGM4	TSS15151	=	ENSGALT00000019398	2421	NA	2	-	Cufflinks	exon	NA	NA	ENSGALT00000019398	TGM4	NA	NA	OK	0.872535	18.7462	21.4847	1.94e-13	4.48e-11	yes	OK	0.872535	17.3649	19.9016	1.06e-11	4.88e-08	yes	92.6316	100	7.3684	0	0	0	0	0	0	1	0	yes	NA	NA	NA
CUFF.17266.3	R5	S5	ENSGALG00000007849	NA	CD44	TSS27864	j	ENSGALT00000012746	988	NA	5	+	Cufflinks	exon	NA	NA	ENSGALT00000012746	CD44	NA	NA	OK	23.4528	90.1217	3.84267	0	0	yes	OK	4.61467	31.6149	6.85098	0.00031753	0.0328265	yes	35.0802	19.6764	-15.4038	0	0	0	0	0	0	0	1	yes	NA	NA	NA
TCONS_00026366	R5	S5	XLOC_007512	NA	ACKR2	TSS13197	o	ENSGALT00000008506	4525	NA	2	+	Cufflinks	exon	NA	NA	ENSGALT00000008506	ACKR2	NA	CUFF.8312.4	OK	2.62907	9.01999	3.43086	2.27e-12	4.32e-10	yes	OK	0.860891	5.84805	6.79301	0.000312119	0.0325695	yes	64.8343	32.7451	-32.0892	0	0	0	1	0	0	0	0	yes	NA	NA	NA
ENSGALT00000024417	R5	S5	ENSGALG00000015132	NA	CDH2	TSS15728	=	ENSGALT00000024417	3203	NA	2	-	Cufflinks	exon	NA	NA	ENSGALT00000024417	CDH2	NA	NA	OK	1.06045	10.0056	9.43518	3.06e-07	2.47e-05	yes	OK	1.05586	6.28158	5.94926	6.1e-05	0.011732	yes	62.7806	99.5672	36.7866	1	0	0	0	0	0	0	0	yes	104452977	104452994	NA
ENSGALT00000000277	R5	S5	ENSGALG00000000209	NA	PRNP	TSS18250	=	ENSGALT00000000277	2191	NA	22	-	Cufflinks	exon	NA	NA	ENSGALT00000000277	PRNP	NA	NA	OK	9.25207	48.4741	5.23929	3.58e-11	5.9e-09	yes	OK	8.4288	45.3496	5.38031	6.42e-08	7.41e-05	yes	93.5543	91.1018	-2.4525	0	0	0	0	0	1	1	0	yes	NA	NA	NA
ENSGALT00000043970	R5	S5	ENSGALG00000014509	NA	BST1	TSS26948	=	ENSGALT00000043970	1116	NA	4	-	Cufflinks	exon	NA	NA	ENSGALT00000043970	BST1	NA	NA	OK	25.1479	109.204	4.34248	0	0	yes	OK	10.3643	49.9292	4.81745	8.05e-05	0.0133903	yes	45.721	41.2134	-4.5076	0	0	0	0	0	0	1	1	yes	NA	NA	NA
CUFF.19653.2	R5	S5	ENSGALG00000012119	NA	MARCO	TSS32255	j	ENSGALT00000037894	2758	NA	7	-	Cufflinks	exon	NA	NA	ENSGALT00000037894	MARCO	NA	NA	OK	13.9238	66.1965	4.75419	1.59e-12	3.15e-10	yes	OK	13.1206	58.4959	4.45832	3.55e-08	5.46e-05	yes	88.3671	94.2315	5.8644	0	0	0	0	0	0	1	0	yes	NA	NA	NA
CUFF.2145.1	R5	S5	ENSGALG00000016261	NA	NOX2	TSS3730	j	ENSGALT00000026222	5679	NA	1	-	Cufflinks	exon	NA	NA	ENSGALT00000026222	NOX2	NA	NA	OK	64.8831	247.283	3.81121	0	0	yes	OK	16.0529	70.8959	4.4164	1.45e-07	0.00011177	yes	28.6699	24.7413	-3.9286	1	0	0	0	0	0	0	0	yes	112507527	112507566	NA
ENSGALT00000004006	R5	S5	ENSGALG00000002540	P13640	RGS2	TSS33055	=	ENSGALT00000004006	1742	NA	8	-	Cufflinks	exon	NA	NA	ENSGALT00000004006	RGS2	NA	NA	OK	5.24437	21.1544	4.03375	0.000214058	0.00659396	yes	OK	5.24437	21.1544	4.03375	0.000214058	0.0253448	yes	NA	NA	NA	NA	NA	NA	NA	NA	NA	NA	NA	no	NA	NA	NA
ENSGALT00000018840	R5	S5	ENSGALG00000011551	P11065	IGJ	TSS26625	=	ENSGALT00000018840	4282	NA	4	-	Cufflinks	exon	NA	NA	ENSGALT00000018840	IGJ	NA	NA	OK	113.1	435.526	3.8508	0.000268805	0.0079429	yes	OK	113.1	435.526	3.8508	0.000268805	0.0295536	yes	NA	NA	NA	NA	NA	NA	NA	NA	NA	NA	NA	no	NA	NA	NA
ENSGALT00000000878	R5	S5	ENSGALG00000000620	NA	FABP3	TSS18663	=	ENSGALT00000000878	667	NA	23	-	Cufflinks	exon	NA	NA	ENSGALT00000000878	FABP3	NA	NA	OK	181.883	634.433	3.48812	9.13e-10	1.18e-07	yes	OK	155.249	583.278	3.75705	3.11e-07	0.000195912	yes	91.9369	85.3565	-6.5804	0	0	0	0	0	0	1	0	yes	NA	NA	NA
ENSGALT00000005558	R5	S5	ENSGALG00000003516	NA	TCIRG1	TSS27540	=	ENSGALT00000005558	2858	NA	5	+	Cufflinks	exon	NA	NA	ENSGALT00000005558	TCIRG1	NA	NA	OK	14.0588	50.1107	3.56438	1.56e-09	1.99e-07	yes	OK	12.2998	46.2084	3.75687	2.42e-06	0.000910315	yes	92.2126	87.4883	-4.7243	0	0	0	1	0	0	1	1	yes	NA	NA	NA
ENSGALT00000013522	R5	S5	ENSGALG00000008306	P74	FGL2	TSS144	=	ENSGALT00000013522	4330	NA	1	+	Cufflinks	exon	NA	NA	ENSGALT00000013522	FGL2	NA	NA	OK	23.1037	84.8587	3.67295	6.64e-06	0.000364713	yes	OK	23.1037	84.8587	3.67295	6.64e-06	0.00189864	yes	NA	NA	NA	NA	NA	NA	NA	NA	NA	NA	NA	no	NA	NA	NA
ENSGALT00000030620	R5	S5	ENSGALG00000011803	P262	EMP1	TSS513	=	ENSGALT00000030620	1195	NA	1	+	Cufflinks	exon	NA	NA	ENSGALT00000030620	EMP1	NA	NA	OK	9.55542	35.0344	3.66644	0.00049358	0.0126585	yes	OK	9.55542	35.0344	3.66644	0.00049358	0.0435514	yes	NA	NA	NA	NA	NA	NA	NA	NA	NA	NA	NA	no	NA	NA	NA
ENSGALT00000022669	R5	S5	ENSGALG00000013993	NA	VNN1	TSS22256	=	ENSGALT00000022669	3260	NA	3	+	Cufflinks	exon	NA	NA	ENSGALT00000022669	VNN1	NA	NA	OK	11.4135	40.9328	3.58636	2.17e-06	0.000135666	yes	OK	11.3516	40.7451	3.58937	2.43e-06	0.000910315	yes	99.5414	99.4577	-0.0837	0	0	0	0	0	1	1	1	yes	NA	NA	NA
ENSGALT00000005981	R5	S5	ENSGALG00000003770	P2195	ANXA2	TSS5456	=	ENSGALT00000005981	1368	NA	10	+	Cufflinks	exon	NA	NA	ENSGALT00000005981	ANXA2	NA	NA	OK	298.712	1046.07	3.50193	0.000119692	0.00426732	yes	OK	298.712	1046.07	3.50193	0.000119692	0.017478	yes	NA	NA	NA	NA	NA	NA	NA	NA	NA	NA	NA	no	NA	NA	NA
ENSGALT00000012746	R5	S5	ENSGALG00000007849	NA	CD44	TSS27864	=	ENSGALT00000012746	4376	NA	5	+	Cufflinks	exon	NA	NA	ENSGALT00000012746	CD44	NA	NA	OK	23.4528	90.1217	3.84267	0	0	yes	OK	17.1015	54.5473	3.18963	9.43e-06	0.00253324	yes	60.5263	72.9188	12.3925	0	0	1	0	0	0	0	1	yes	NA	NA	NA
CUFF.6578.8	R5	S5	ENSGALG00000021139	NA	ENSGALG00000021139	TSS10513	j	ENSGALT00000009519	928	NA	15	-	Cufflinks	exon	NA	NA	ENSGALT00000009519	ENSGALG00000021139	NA	NA	OK	2853.29	7089.02	2.48451	0.000941425	0.0215064	yes	OK	208.64	649.932	3.11508	2.43e-05	0.00542038	yes	9.1682	7.3123	-1.8559	0	0	2	0	0	1	1	0	yes	NA	NA	NA
ENSGALT00000026176	R5	S5	ENSGALG00000016234	NA	SLA	TSS16096	=	ENSGALT00000026176	3252	NA	2	-	Cufflinks	exon	NA	NA	ENSGALT00000026176	SLA	NA	NA	OK	25.6385	77.3461	3.0168	2.04e-05	0.000968168	yes	OK	25.6385	77.3461	3.0168	2.04e-05	0.00478728	yes	NA	NA	NA	NA	NA	NA	NA	NA	NA	NA	NA	no	NA	NA	NA
ENSGALT00000020859	R5	S5	ENSGALG00000012784	NA	TXNDC5	TSS13904	=	ENSGALT00000020859	2861	NA	2	+	Cufflinks	exon	NA	NA	ENSGALT00000020859	TXNDC5	NA	NA	OK	22.6576	79.0313	3.48807	0	0	yes	OK	19.582	58.3332	2.97892	0.000106736	0.0165329	yes	73.8102	86.4257	12.6155	1	0	0	0	0	0	0	1	yes	64444135	64444174	NA
ENSGALT00000013929	R5	S5	ENSGALG00000008551	P108	CRELD2	TSS209	=	ENSGALT00000013929	1695	NA	1	+	Cufflinks	exon	NA	NA	ENSGALT00000013929	CRELD2	NA	NA	OK	22.2813	62.8427	2.82042	0.000559297	0.0140133	yes	OK	22.2813	62.8427	2.82042	0.000559297	0.0468912	yes	NA	NA	NA	NA	NA	NA	NA	NA	NA	NA	NA	no	NA	NA	NA
CUFF.2965.2	R5	S5	ENSGALG00000017077	NA	HSPH1	TSS2053	j	ENSGALT00000027586	3497	NA	1	+	Cufflinks	exon	NA	NA	ENSGALT00000027586	HSPH1	NA	NA	OK	17.7529	46.6394	2.62713	0.000128888	0.00449207	yes	OK	16.0025	44.9229	2.80724	0.000411232	0.0387537	yes	96.3196	90.1402	-6.1794	0	0	0	0	0	0	0	0	yes	NA	NA	NA
ENSGALT00000036427	R5	S5	ENSGALG00000017185	P1015	TMEM123	TSS2183	=	ENSGALT00000036427	2531	NA	1	+	Cufflinks	exon	NA	NA	ENSGALT00000036427	TMEM123	NA	NA	OK	29.93	81.9639	2.73853	7.02e-05	0.00277443	yes	OK	29.93	81.9639	2.73853	7.02e-05	0.0121887	yes	NA	NA	NA	NA	NA	NA	NA	NA	NA	NA	NA	no	NA	NA	NA
ENSGALT00000020295	R5	S5	ENSGALG00000012415	NA	PDIA4	TSS15271	=	ENSGALT00000020295	2364	NA	2	-	Cufflinks	exon	NA	NA	ENSGALT00000020295	PDIA4	NA	NA	OK	71.5029	195.008	2.72727	0.000100398	0.00368181	yes	OK	68.0125	185.415	2.72618	0.000466346	0.0419499	yes	95.0807	95.1185	0.0378	0	0	0	0	0	1	1	1	yes	NA	NA	NA
ENSGALT00000023442	R5	S5	ENSGALG00000014526	P518	TPI1	TSS1043	=	ENSGALT00000023442	1303	NA	1	+	Cufflinks	exon	NA	NA	ENSGALT00000023442	TPI1	NA	NA	OK	138.969	370.739	2.66778	0.000280599	0.00819976	yes	OK	138.969	370.739	2.66778	0.000280599	0.0303683	yes	NA	NA	NA	NA	NA	NA	NA	NA	NA	NA	NA	no	NA	NA	NA
ENSGALT00000044379	R5	S5	ENSGALG00000026781	P1997	ALOX5AP	TSS4259	=	ENSGALT00000044379	2899	NA	1	-	Cufflinks	exon	NA	NA	ENSGALT00000044379	ALOX5AP	NA	NA	OK	24.5523	64.524	2.62801	0.000181376	0.00578383	yes	OK	24.5523	64.524	2.62801	0.000181376	0.0222354	yes	NA	NA	NA	NA	NA	NA	NA	NA	NA	NA	NA	no	NA	NA	NA
ENSGALT00000016641	R5	S5	ENSGALG00000010237	P11648	NPC2	TSS28203	=	ENSGALT00000016641	1227	NA	5	+	Cufflinks	exon	NA	NA	ENSGALT00000016641	NPC2	NA	NA	OK	90.6773	233.358	2.5735	0.000166799	0.00543046	yes	OK	90.6773	233.358	2.5735	0.000166799	0.0213951	yes	NA	NA	NA	NA	NA	NA	NA	NA	NA	NA	NA	no	NA	NA	NA
ENSGALT00000002682	R5	S5	ENSGALG00000001749	NA	ACSBG2	TSS20884	=	ENSGALT00000002682	3631	NA	28	+	Cufflinks	exon	NA	NA	ENSGALT00000002682	ACSBG2	NA	NA	OK	16.3617	40.9279	2.50144	0.000142394	0.00482366	yes	OK	15.6174	39.4946	2.52888	0.000424819	0.0392335	yes	96.498	95.451	-1.047	1	0	0	0	0	0	0	0	yes	1633319	1633684	NA
ENSGALT00000039466	R5	S5	ENSGALG00000007606	P12766	PGAM1	TSS30901	=	ENSGALT00000039466	932	NA	6	-	Cufflinks	exon	NA	NA	ENSGALT00000039466	PGAM1	NA	NA	OK	175.984	413.734	2.35098	0.000462004	0.0119048	yes	OK	175.984	413.734	2.35098	0.000462004	0.0419499	yes	NA	NA	NA	NA	NA	NA	NA	NA	NA	NA	NA	no	NA	NA	NA
CUFF.15064.4	R5	S5	ENSGALG00000016684	NA	RHAG	TSS22809	j	ENSGALT00000026922	1270	NA	3	+	Cufflinks	exon	NA	NA	ENSGALT00000026922	RHAG	NA	NA	OK	536.697	213.146	-2.51799	1.02e-12	2.14e-10	yes	OK	384.414	156.956	-2.44918	0.000568665	0.0468912	yes	73.6378	71.6259	-2.0119	0	0	0	0	0	0	0	1	yes	NA	NA	NA
ENSGALT00000026922	R5	S5	ENSGALG00000016684	NA	RHAG	TSS22809	=	ENSGALT00000026922	3705	NA	3	+	Cufflinks	exon	NA	NA	ENSGALT00000026922	RHAG	NA	NA	OK	536.697	213.146	-2.51799	1.02e-12	2.14e-10	yes	OK	130.027	51.6981	-2.51512	0.000400206	0.0381356	yes	24.2548	24.2273	-0.0275	1	0	0	1	0	0	0	1	yes	108396527	108396528	NA
ENSGALT00000002634	R5	S5	ENSGALG00000001717	NA	SLC16A1	TSS20073	=	ENSGALT00000002634	4034	NA	26	-	Cufflinks	exon	NA	NA	ENSGALT00000002634	SLC16A1	NA	NA	OK	78.6969	32.2425	-2.44078	0.000521288	0.0132133	yes	OK	78.6969	31.1533	-2.52611	0.000562752	0.0468912	yes	96.6219	100	3.3781	1	0	0	0	0	0	0	0	yes	3560135	3560157	NA
ENSGALT00000045333	R5	S5	ENSGALG00000026081	P7170	RBM38	TSS17408	=	ENSGALT00000045333	2245	NA	20	-	Cufflinks	exon	NA	NA	ENSGALT00000045333	RBM38	NA	NA	OK	142.681	55.9975	-2.54799	0.000236258	0.00715618	yes	OK	142.681	55.9975	-2.54799	0.000236258	0.0275032	yes	NA	NA	NA	NA	NA	NA	NA	NA	NA	NA	NA	no	NA	NA	NA
CUFF.3838.3	R5	S5	ENSGALG00000007048	NA	SYNM	TSS5670	j	ENSGALT00000033905	6882	NA	10	+	Cufflinks	exon	NA	NA	ENSGALT00000033905	SYNM	NA	NA	OK	39.5322	15.677	-2.52167	7.12e-09	7.98e-07	yes	OK	32.298	12.3275	-2.62001	0.000566865	0.0468912	yes	78.6343	81.7005	3.0662	0	0	0	0	1	0	0	0	yes	NA	NA	NA
ENSGALT00000006631	R5	S5	ENSGALG00000004170	P6887	ADA	TSS16806	=	ENSGALT00000006631	2655	NA	20	+	Cufflinks	exon	NA	NA	ENSGALT00000006631	ADA	NA	NA	OK	193.304	66.5638	-2.90404	3.1211e-05	0.00139094	yes	OK	193.304	66.5638	-2.90404	3.1211e-05	0.00645323	yes	NA	NA	NA	NA	NA	NA	NA	NA	NA	NA	NA	no	NA	NA	NA
ENSGALT00000018137	R5	S5	ENSGALG00000011126	NA	JAZF1	TSS15013	=	ENSGALT00000018137	2912	NA	2	-	Cufflinks	exon	NA	NA	ENSGALT00000018137	JAZF1	NA	NA	OK	35.5619	12.0477	-2.95177	7.32e-05	0.00285182	yes	OK	34.3294	11.313	-3.0345	0.000264001	0.0292577	yes	NA	NA	NA	NA	NA	NA	NA	NA	NA	NA	NA	no	NA	NA	NA
ENSGALT00000037476	R5	S5	ENSGALG00000012192	NA	NT5C3A	TSS13741	=	ENSGALT00000037476	1644	NA	2	+	Cufflinks	exon	NA	NA	ENSGALT00000037476	NT5C3A	NA	NA	OK	275.615	90.304	-3.05207	6.62e-06	0.000364713	yes	OK	271.471	84.1772	-3.225	2.23e-05	0.00505489	yes	93.2154	98.4965	5.2811	0	0	0	0	0	0	1	0	yes	NA	NA	NA
ENSGALT00000028029	R5	S5	ENSGALG00000017347	P1087	HBE	TSS2321	=	ENSGALT00000028029	1270	NA	1	+	Cufflinks	exon	NA	NA	ENSGALT00000028029	HBE	NA	NA	OK	168.693	28.6147	-5.89532	8.24e-08	7.65e-06	yes	OK	168.693	28.6147	-5.89532	8.24e-08	8.78e-05	yes	NA	NA	NA	NA	NA	NA	NA	NA	NA	NA	NA	no	NA	NA	NA
ENSGALT00000045385	R5	S5	ENSGALG00000026396	P4443	BG1	TSS10777	=	ENSGALT00000045385	1023	NA	16	+	Cufflinks	exon	NA	NA	ENSGALT00000045385	BG1	NA	NA	OK	69.5962	11.131	-6.25249	1.66e-06	0.000113679	yes	OK	69.5962	11.131	-6.25249	1.66e-06	0.000677259	yes	NA	NA	NA	NA	NA	NA	NA	NA	NA	NA	NA	no	NA	NA	NA
ENSGALT00000028027	R5	S5	ENSGALG00000017345	P1084	HBG1	TSS2318	=	ENSGALT00000028027	890	NA	1	+	Cufflinks	exon	NA	NA	ENSGALT00000028027	HBG1	NA	NA	OK	742.8	118.485	-6.26915	8.14e-10	1.08e-07	yes	OK	742.8	118.485	-6.26915	8.14e-10	1.61e-06	yes	NA	NA	NA	NA	NA	NA	NA	NA	NA	NA	NA	no	NA	NA	NA
CUFF.6578.1	R5	S5	ENSGALG00000021139	NA	ENSGALG00000021139	TSS10508	j	ENSGALT00000009519	580	NA	15	-	Cufflinks	exon	NA	NA	ENSGALT00000009519	ENSGALG00000021139	NA	NA	OK	2853.29	7089.02	2.48451	0.000941425	0.0215064	yes	OK	0	263.025	1.79769e+308	8.45e-07	0.00040419	yes	3.7103	0	-3.7103	0	0	0	0	0	0	1	0	yes	NA	NA	NA
CUFF.13312.2	R5	S5	ENSGALG00000008783	NA	RAB1A	TSS22987	j	ENSGALT00000014281	2503	NA	3	-	Cufflinks	exon	NA	NA	ENSGALT00000014281	RAB1A	NA	NA	OK	321.358	571.645	1.77884	0.00244049	0.0439369	yes	OK	0	16.8657	1.79769e+308	6.86e-05	0.0121887	yes	2.9504	0	-2.9504	0	0	0	0	0	0	1	0	yes	NA	NA	NA
CUFF.10621.10	R5	S5	ENSGALG00000004570	NA	NCOA3	TSS16831	j	ENSGALT00000007275	10983	NA	20	+	Cufflinks	exon	NA	NA	ENSGALT00000007275	NCOA3	NA	NA	OK	9.11913	16.1093	1.76654	0.000509223	0.0129376	yes	OK	0	2.10194	1.79769e+308	0.000518835	0.0452039	yes	13.048	0	-13.048	0	0	0	0	0	0	1	0	yes	NA	NA	NA
TCONS_00029004	R5	S5	XLOC_008236	NA	ENSGALG00000004904	TSS14576	o	ENSGALT00000007843	817	NA	2	-	Cufflinks	exon	NA	NA	ENSGALT00000007843	ENSGALG00000004904	NA	CUFF.8242.2	OK	25.4461	0	-1.79769e+308	0.000239403	0.00721128	yes	OK	25.4461	0	-1.79769e+308	0.000239403	0.0276371	yes	NA	NA	NA	NA	NA	NA	NA	NA	NA	NA	NA	no	NA	NA	NA
CUFF.9710.3	R5	S5	ENSGALG00000022875	NA	ENSGALG00000022875	TSS15649	j	ENSGALT00000029656	2673	NA	2	-	Cufflinks	exon	NA	NA	ENSGALT00000029656	ENSGALG00000022875	NA	NA	OK	264.498	112.09	-2.35969	0	0	yes	OK	5.23103	0	-1.79769e+308	0.000307877	0.0325574	yes	0	1.9777	1.9777	0	0	1	1	0	0	0	0	yes	NA	NA	NA
CUFF.11359.7	R5	S5	ENSGALG00000003594	NA	CHANK1	TSS18330	j	ENSGALT00000005683	7896	NA	22	-	Cufflinks	exon	NA	NA	ENSGALT00000005683	CHANK1	NA	NA	OK	767.18	230.41	-3.32963	0	0	yes	OK	7.43661	0	-1.79769e+308	1.16e-07	9.48e-05	yes	0	0.9693	0.9693	3	0	1	1	3	1	1	1	yes	2614967;2615407;2624251	2615033;2615465;2624274	NA
CUFF.8235.3	R5	S5	ENSGALG00000023643	NA	ENSGALG00000023643	TSS13142	j	ENSGALT00000039397	1459	NA	2	+	Cufflinks	exon	NA	NA	ENSGALT00000039397	ENSGALG00000023643	NA	NA	OK	144.279	27.4752	-5.25121	1.22e-14	3.32e-12	yes	OK	20.6737	0	-1.79769e+308	6.02e-05	0.011732	yes	0	14.329	14.329	0	0	0	0	1	2	0	0	yes	NA	NA	NA
TCONS_00009297	R5	S5	XLOC_002440	NA	NA	TSS4597	NA	NA	117	NA	1	*	Cufflinks	exon	NA	NA	NA	NA	NA	CUFF.438.1	OK	106.605	2012.23	18.8755	9.51e-06	0.000509365	yes	OK	106.605	2012.23	18.8755	9.51e-06	0.00253324	yes	NA	NA	NA	NA	NA	NA	NA	NA	NA	NA	NA	no	NA	NA	NA
TCONS_00009397	R5	S5	XLOC_002540	NA	NA	TSS4697	NA	NA	533	NA	1	*	Cufflinks	exon	NA	NA	NA	NA	NA	CUFF.966.1	OK	1.54892	15.8282	10.2188	0.000491524	0.0126355	yes	OK	1.54892	15.8282	10.2188	0.000491524	0.0435514	yes	NA	NA	NA	NA	NA	NA	NA	NA	NA	NA	NA	no	NA	NA	NA
ENSGALT00000009642	R5	S5	ENSGALG00000005995	NA	SLC13A5	TSS12683	=	ENSGALT00000009642	2950	NA	19	+	Cufflinks	exon	NA	NA	ENSGALT00000009642	SLC13A5	NA	NA	OK	0.262083	2.87154	10.9566	9.32e-05	0.00345786	yes	OK	0.262078	2.63112	10.0395	0.000252491	0.0286701	yes	NA	NA	NA	NA	NA	NA	NA	NA	NA	NA	NA	no	NA	NA	NA
CUFF.9347.3	R5	S5	ENSGALG00000012784	NA	TXNDC5	TSS13905	j	ENSGALT00000020859	2832	NA	2	+	Cufflinks	exon	NA	NA	ENSGALT00000020859	TXNDC5	NA	NA	OK	22.6576	79.0313	3.48807	0	0	yes	OK	1.18124	10.6874	9.04763	0.000174883	0.0218626	yes	13.523	5.2134	-8.3096	0	0	0	0	0	0	1	0	yes	NA	NA	NA
TCONS_00066852	R5	S5	XLOC_019446	NA	P2RY14	TSS34225	o	ENSGALT00000032951	3269	NA	9	+	Cufflinks	exon	NA	NA	ENSGALT00000032951	P2RY14	NA	CUFF.21162.1	OK	0.394541	3.4544	8.7555	0.000202277	0.00633877	yes	OK	0.394298	3.36685	8.53884	0.000244442	0.0279856	yes	NA	NA	NA	NA	NA	NA	NA	NA	NA	NA	NA	no	NA	NA	NA
TCONS_00009320	R5	S5	XLOC_002463	NA	NA	TSS4620	NA	NA	3111	NA	1	*	Cufflinks	exon	NA	NA	NA	NA	NA	CUFF.528.1	OK	0.827692	6.87156	8.30206	3.02e-06	0.000182184	yes	OK	0.827692	6.87156	8.30206	3.02e-06	0.0010994	yes	NA	NA	NA	NA	NA	NA	NA	NA	NA	NA	NA	no	NA	NA	NA
TCONS_00009395	R5	S5	XLOC_002538	NA	NA	TSS4695	NA	NA	2229	NA	1	*	Cufflinks	exon	NA	NA	NA	NA	NA	CUFF.964.1	OK	2.3499	15.4259	6.56448	3.17e-06	0.000190367	yes	OK	2.3499	15.4259	6.56448	3.17e-06	0.00112554	yes	NA	NA	NA	NA	NA	NA	NA	NA	NA	NA	NA	no	NA	NA	NA
CUFF.9250.2	R5	S5	ENSGALG00000012681	NA	MBOAT1	TSS13833	j	ENSGALT00000020690	7502	NA	2	+	Cufflinks	exon	NA	NA	ENSGALT00000020690	MBOAT1	NA	NA	OK	20.5161	43.5869	2.12452	0.000294868	0.00848252	yes	OK	0.576232	3.72518	6.46473	0.000546292	0.0468912	yes	8.5466	2.8087	-5.7379	1	0	0	0	0	0	1	0	yes	59704283	59704325	NA
ENSGALT00000026534	R5	S5	ENSGALG00000016446	NA	ATP6V1C2	TSS22653	=	ENSGALT00000026534	1286	NA	3	+	Cufflinks	exon	NA	NA	ENSGALT00000026534	ATP6V1C2	NA	NA	OK	6.77981	41.6939	6.14972	1.55e-06	0.000107127	yes	OK	6.77981	41.6939	6.14972	1.55e-06	0.000649293	yes	NA	NA	NA	NA	NA	NA	NA	NA	NA	NA	NA	no	NA	NA	NA
CUFF.5316.5	R5	S5	ENSGALG00000003818	NA	CYFIP2	TSS8618	j	ENSGALT00000006053	7803	NA	13	-	Cufflinks	exon	NA	NA	ENSGALT00000006053	CYFIP2	NA	NA	OK	11.6089	19.3965	1.67083	9.56e-08	8.73e-06	yes	OK	0.597566	3.67392	6.14814	0.000558606	0.0468912	yes	18.9411	5.1475	-13.7936	0	0	0	0	0	1	1	0	yes	NA	NA	NA
TCONS_00009392	R5	S5	XLOC_002535	NA	NA	TSS4692	NA	NA	2117	NA	1	*	Cufflinks	exon	NA	NA	NA	NA	NA	CUFF.961.1	OK	2.19147	12.7851	5.83406	2.91e-05	0.00131999	yes	OK	2.19147	12.7851	5.83406	2.91e-05	0.00611496	yes	NA	NA	NA	NA	NA	NA	NA	NA	NA	NA	NA	no	NA	NA	NA
CUFF.3157.1	R5	S5	ENSGALG00000017208	NA	AMOTL1	TSS4348	j	ENSGALT00000027816	5370	NA	1	-	Cufflinks	exon	NA	NA	ENSGALT00000027816	AMOTL1	NA	NA	OK	0.699674	3.2053	4.58115	0.000172537	0.00559191	yes	OK	0.555755	3.2053	5.76748	0.000217942	0.025586	yes	NA	NA	NA	NA	NA	NA	NA	NA	NA	NA	NA	no	NA	NA	NA
TCONS_00052896	R5	S5	XLOC_015329	NA	TNIP2	TSS27038	x	ENSGALT00000025263	9127	NA	4	-	Cufflinks	exon	NA	NA	ENSGALT00000025263	TNIP2	NA	CUFF.16663.1	OK	1.01731	5.69044	5.59361	5.24e-06	0.000292355	yes	OK	1.01731	5.69044	5.59361	5.24e-06	0.00161394	yes	NA	NA	NA	NA	NA	NA	NA	NA	NA	NA	NA	no	NA	NA	NA
TCONS_00020768	R5	S5	XLOC_006007	NA	ENSGALG00000005941	TSS10517	x	ENSGALT00000034018	260	NA	15	-	Cufflinks	exon	NA	NA	ENSGALT00000034018	ENSGALG00000005941	NA	CUFF.6582.1	OK	67.8094	333.595	4.9196	0.000165764	0.00541296	yes	OK	67.8094	333.595	4.9196	0.000165764	0.0213951	yes	NA	NA	NA	NA	NA	NA	NA	NA	NA	NA	NA	no	NA	NA	NA
CUFF.3777.3	R5	S5	ENSGALG00000006511	NA	BCL2A1	TSS5607	j	ENSGALT00000010523	931	NA	10	+	Cufflinks	exon	NA	NA	ENSGALT00000010523	BCL2A1	NA	NA	OK	24.0251	121.039	5.03803	2.15e-09	2.69e-07	yes	OK	10.1444	48.3464	4.76581	7.11e-05	0.0121887	yes	39.9428	42.2242	2.2814	0	0	0	0	0	0	1	0	yes	NA	NA	NA
ENSGALT00000009564	R5	S5	ENSGALG00000005946	NA	ENSGALG00000005946	TSS10083	=	ENSGALT00000009564	309	NA	15	+	Cufflinks	exon	NA	NA	ENSGALT00000009564	ENSGALG00000005946	NA	NA	OK	127.756	593.167	4.64298	2.12e-06	0.00013507	yes	OK	127.756	593.167	4.64298	2.12e-06	0.000840702	yes	NA	NA	NA	NA	NA	NA	NA	NA	NA	NA	NA	no	NA	NA	NA
ENSGALT00000034031	R5	S5	ENSGALG00000005919	NA	ENSGALG00000005919	TSS10511	=	ENSGALT00000034031	348	NA	15	-	Cufflinks	exon	NA	NA	ENSGALT00000034031	ENSGALG00000005919	NA	NA	OK	131.717	598.594	4.54456	5.95e-07	4.5885e-05	yes	OK	131.717	598.594	4.54456	5.95e-07	0.000305267	yes	NA	NA	NA	NA	NA	NA	NA	NA	NA	NA	NA	no	NA	NA	NA
TCONS_00041702	R5	S5	XLOC_012202	NA	NA	TSS21252	NA	NA	650	NA	28	-	Cufflinks	exon	NA	NA	NA	NA	NA	CUFF.12971.1	OK	20.441	90.804	4.44225	2.57e-05	0.00117616	yes	OK	20.441	90.804	4.44225	2.57e-05	0.00557007	yes	NA	NA	NA	NA	NA	NA	NA	NA	NA	NA	NA	no	NA	NA	NA
CUFF.20824.6	R5	S5	ENSGALG00000002764	NA	ATP1B3	TSS33936	j	ENSGALT00000004364	2860	NA	9	+	Cufflinks	exon	NA	NA	ENSGALT00000004364	ATP1B3	NA	NA	OK	52.3741	87.3779	1.66834	1.33e-15	3.71e-13	yes	OK	4.78947	20.2971	4.23787	0.000199264	0.0240035	yes	23.2291	9.1447	-14.0844	2	0	0	0	0	1	1	0	yes	9798187;9802982	9798238;9803024	NA
CUFF.16551.2	R5	S5	ENSGALG00000014509	NA	BST1	TSS26947	j	ENSGALT00000023420	5480	NA	4	-	Cufflinks	exon	NA	NA	ENSGALT00000023420	BST1	NA	NA	OK	25.1479	109.204	4.34248	0	0	yes	OK	14.7637	58.1819	3.94089	2.67e-07	0.000176002	yes	53.2782	58.7075	5.4293	0	0	0	0	0	1	0	1	yes	NA	NA	NA
CUFF.3158.1	R5	S5	ENSGALG00000022718	P2046	FUT4	TSS4350	=	ENSGALT00000015959	3892	NA	1	-	Cufflinks	exon	NA	NA	ENSGALT00000015959	FUT4	NA	NA	OK	3.06874	11.4613	3.73485	0.00016098	0.00527393	yes	OK	3.06874	11.4613	3.73485	0.00016098	0.0210383	yes	NA	NA	NA	NA	NA	NA	NA	NA	NA	NA	NA	no	NA	NA	NA
TCONS_00013736	R5	S5	XLOC_004190	NA	NA	TSS7189	NA	NA	4547	NA	11	*	Cufflinks	exon	NA	NA	NA	NA	NA	CUFF.4398.1	OK	14.7381	52.4167	3.55653	8.81e-07	6.56e-05	yes	OK	14.7381	52.4167	3.55653	8.81e-07	0.000406668	yes	NA	NA	NA	NA	NA	NA	NA	NA	NA	NA	NA	no	NA	NA	NA
CUFF.20758.3	R5	S5	ENSGALG00000005310	NA	CLSTN2	TSS33877	j	ENSGALT00000008513	9552	NA	9	+	Cufflinks	exon	NA	NA	ENSGALT00000008513	CLSTN2	NA	NA	OK	1.76421	5.82042	3.29916	2.11e-06	0.00013507	yes	OK	1.46867	5.07608	3.45623	0.000361434	0.0357639	yes	NA	NA	NA	NA	NA	NA	NA	NA	NA	NA	NA	no	NA	NA	NA
TCONS_00011954	R5	S5	XLOC_003656	NA	NA	TSS6250	NA	NA	2493	NA	10	*	Cufflinks	exon	NA	NA	NA	NA	NA	CUFF.3652.1	OK	9.81981	32.9016	3.35053	8.12e-05	0.00309791	yes	OK	9.81981	32.9016	3.35053	8.12e-05	0.0133903	yes	NA	NA	NA	NA	NA	NA	NA	NA	NA	NA	NA	no	NA	NA	NA
CUFF.256.2	R5	S5	ENSGALG00000008098	NA	PBEF1	TSS2503	j	ENSGALT00000013144	4486	NA	1	-	Cufflinks	exon	NA	NA	ENSGALT00000013144	PBEF1	NA	NA	OK	16.8827	50.7495	3.00601	0	0	yes	OK	7.06226	23.4732	3.32375	0.000102557	0.0163301	yes	46.2531	41.8313	-4.4218	0	0	0	0	0	0	1	0	yes	NA	NA	NA
TCONS_00003645	R5	S5	XLOC_000930	NA	SOWAHC	TSS1760	o	ENSGALT00000045618	4213	NA	1	+	Cufflinks	exon	NA	NA	ENSGALT00000045618	SOWAHC	NA	CUFF.2516.3	OK	12.7206	36.0838	2.83665	8.68e-06	0.000471806	yes	OK	10.8206	35.6618	3.29573	2.84e-05	0.00604592	yes	98.8305	85.0636	-13.7669	0	0	0	1	0	0	0	0	yes	NA	NA	NA
CUFF.20807.1	R5	S5	ENSGALG00000002963	NA	PID1	TSS34448	j	ENSGALT00000004687	1957	NA	9	-	Cufflinks	exon	NA	NA	ENSGALT00000004687	PID1	NA	NA	OK	28.5788	100.715	3.52411	0	0	yes	OK	11.4691	36.6963	3.1996	0.000464269	0.0419499	yes	36.4358	40.1315	3.6957	0	0	0	1	0	0	1	0	yes	NA	NA	NA
ENSGALT00000043563	R5	S5	ENSGALG00000026970	P11372	ENSGALG00000026970	TSS27602	=	ENSGALT00000043563	749	NA	5	+	Cufflinks	exon	NA	NA	ENSGALT00000043563	ENSGALG00000026970	NA	NA	OK	251.342	794.783	3.16216	4.17e-06	0.000238689	yes	OK	251.342	794.783	3.16216	4.17e-06	0.0013756	yes	NA	NA	NA	NA	NA	NA	NA	NA	NA	NA	NA	no	NA	NA	NA
TCONS_00067956	R5	S5	XLOC_019774	NA	NA	TSS34818	NA	NA	2409	NA	9	*	Cufflinks	exon	NA	NA	NA	NA	NA	CUFF.20897.1	OK	10.0787	31.8677	3.1619	0.000113054	0.00405727	yes	OK	10.0787	31.8677	3.1619	0.000113054	0.0168402	yes	NA	NA	NA	NA	NA	NA	NA	NA	NA	NA	NA	no	NA	NA	NA
CUFF.14082.6	R5	S5	ENSGALG00000012300	NA	RAB32	TSS22081	j	ENSGALT00000020101	6650	NA	3	+	Cufflinks	exon	NA	NA	ENSGALT00000020101	RAB32	NA	NA	OK	40.6132	81.3339	2.00265	9.42e-05	0.00348587	yes	OK	5.68931	17.467	3.07015	0.000142455	0.0190417	yes	21.4757	14.0085	-7.4672	0	0	0	1	0	0	1	0	yes	NA	NA	NA
ENSGALT00000040243	R5	S5	ENSGALG00000006313	NA	IL4RA	TSS9119	=	ENSGALT00000040243	4245	NA	14	+	Cufflinks	exon	NA	NA	ENSGALT00000040243	IL4RA	NA	NA	OK	5.74822	17.2457	3.00018	0.000312693	0.00885475	yes	OK	5.74822	17.2457	3.00018	0.000312693	0.0325695	yes	NA	NA	NA	NA	NA	NA	NA	NA	NA	NA	NA	no	NA	NA	NA
CUFF.10179.10	R5	S5	ENSGALG00000016004	NA	MTDH	TSS14430	j	ENSGALT00000036623	2592	NA	2	+	Cufflinks	exon	NA	NA	ENSGALT00000036623	MTDH	NA	NA	OK	37.1055	113.343	3.05461	2.33e-07	1.95e-05	yes	OK	33.4205	98.6905	2.953	0.00011986	0.017478	yes	87.0724	90.0689	2.9965	1	0	1	0	0	1	0	0	yes	127062429	127062468	NA
ENSGALT00000027869	R5	S5	ENSGALG00000017239	P1038	CTSC	TSS2238	=	ENSGALT00000027869	2035	NA	1	+	Cufflinks	exon	NA	NA	ENSGALT00000027869	CTSC	NA	NA	OK	83.015	241.593	2.91022	6.8168e-05	0.00271524	yes	OK	83.015	241.593	2.91022	6.8168e-05	0.0121887	yes	NA	NA	NA	NA	NA	NA	NA	NA	NA	NA	NA	no	NA	NA	NA
CUFF.9360.3	R5	S5	ENSGALG00000012798	NA	SSR1	TSS13911	j	ENSGALT00000020881	5021	NA	2	+	Cufflinks	exon	NA	NA	ENSGALT00000020881	SSR1	NA	NA	OK	115.958	334.925	2.88834	2.29e-08	2.37e-06	yes	OK	21.711	60.9916	2.80926	0.000123098	0.0177163	yes	NA	NA	NA	NA	NA	NA	NA	NA	NA	NA	NA	no	NA	NA	NA
ENSGALT00000009555	R5	S5	ENSGALG00000005937	NA	ENSGALG00000005937	TSS10084	=	ENSGALT00000009555	366	NA	15	+	Cufflinks	exon	NA	NA	ENSGALT00000009555	ENSGALG00000005937	NA	NA	OK	226.574	630.845	2.78427	0.000258193	0.00765534	yes	OK	226.574	630.845	2.78427	0.000258193	0.0288447	yes	NA	NA	NA	NA	NA	NA	NA	NA	NA	NA	NA	no	NA	NA	NA
CUFF.15146.22	R5	S5	ENSGALG00000004169	NA	ENSGALG00000004169	TSS25942	j	ENSGALT00000006629	6032	NA	4	-	Cufflinks	exon	NA	NA	ENSGALT00000006629	ENSGALG00000004169	NA	NA	OK	14.9593	36.7882	2.45922	1.7e-06	0.000115748	yes	OK	12.2285	33.652	2.75194	0.000124051	0.0177163	yes	91.475	81.7451	-9.7299	0	0	0	0	0	3	1	0	yes	NA	NA	NA
CUFF.600.15	R5	S5	ENSGALG00000011309	NA	PLXNC1	TSS431	j	ENSGALT00000018451	12896	NA	1	+	Cufflinks	exon	NA	NA	ENSGALT00000018451	PLXNC1	NA	NA	OK	48.7748	95.3034	1.95395	0.000139796	0.00475046	yes	OK	6.65423	18.1946	2.7343	0.000277774	0.0302993	yes	NA	NA	NA	NA	NA	NA	NA	NA	NA	NA	NA	no	NA	NA	NA
ENSGALT00000008512	R5	S5	ENSGALG00000005309	NA	TKT	TSS7786	=	ENSGALT00000008512	1884	NA	12	-	Cufflinks	exon	NA	NA	ENSGALT00000008512	TKT	NA	NA	OK	206.03	531.322	2.57885	0	0	yes	OK	117.087	315.879	2.69783	0.000417892	0.0388528	yes	59.4515	56.8301	-2.6214	3	0	0	0	0	0	1	1	yes	6940211;6947932;6957386	6940370;6947990;6957461	NA
CUFF.9933.3	R5	S5	ENSGALG00000015421	NA	IMPAD1	TSS15790	j	ENSGALT00000024873	3914	NA	2	-	Cufflinks	exon	NA	NA	ENSGALT00000024873	IMPAD1	NA	NA	OK	15.2381	38.8014	2.54635	5.25e-08	4.97e-06	yes	OK	9.98732	26.8562	2.68902	0.000554969	0.0468912	yes	NA	NA	NA	NA	NA	NA	NA	NA	NA	NA	NA	no	NA	NA	NA
ENSGALT00000010304	R5	S5	ENSGALG00000006378	NA	LIPA	TSS30831	=	ENSGALT00000010304	2995	NA	6	-	Cufflinks	exon	NA	NA	ENSGALT00000010304	LIPA	NA	NA	OK	38.8163	104.322	2.68758	1.46e-05	0.000735472	yes	OK	36.9872	98.1334	2.65318	0.000179236	0.0221692	yes	94.0678	95.2878	1.22	0	0	0	0	0	0	0	1	yes	NA	NA	NA
CUFF.14486.2	R5	S5	ENSGALG00000015308	NA	SEC63	TSS22388	j	ENSGALT00000024710	3663	NA	3	+	Cufflinks	exon	NA	NA	ENSGALT00000024710	SEC63	NA	NA	OK	15.1515	36.5645	2.41325	0.000327512	0.00915519	yes	OK	13.5958	35.7029	2.62602	0.000565034	0.0468912	yes	97.6436	89.7324	-7.9112	3	0	0	0	0	0	0	0	yes	66995572;67001365;67010069	66995621;67001441;67010141	NA
CUFF.3864.1	R5	S5	ENSGALG00000007248	NA	ENSGALG00000007248	TSS5687	j	ENSGALT00000011730	4643	NA	10	+	Cufflinks	exon	NA	NA	ENSGALT00000011730	ENSGALG00000007248	NA	NA	OK	16.2878	41.6001	2.55407	8.19e-05	0.0031136	yes	OK	15.6739	39.8117	2.53999	0.000387809	0.0375687	yes	95.701	96.2309	0.5299	0	0	0	0	0	0	0	0	yes	NA	NA	NA
ENSGALT00000007608	R5	S5	ENSGALG00000021569	NA	C1QA	TSS18029	=	ENSGALT00000007608	1183	NA	21	-	Cufflinks	exon	NA	NA	ENSGALT00000007608	C1QA	NA	NA	OK	47.5535	117.507	2.47104	0.00010718	0.00387201	yes	OK	44.5517	111.763	2.50861	0.000491322	0.0435514	yes	95.1118	93.6875	-1.4243	0	0	0	1	0	0	0	1	yes	NA	NA	NA
ENSGALT00000016612	R5	S5	ENSGALG00000010219	P13527	UROD	TSS32832	=	ENSGALT00000016612	1229	NA	8	+	Cufflinks	exon	NA	NA	ENSGALT00000016612	UROD	NA	NA	OK	300.646	126.696	-2.37296	0.000401919	0.0107119	yes	OK	300.646	126.696	-2.37296	0.000401919	0.0381356	yes	NA	NA	NA	NA	NA	NA	NA	NA	NA	NA	NA	no	NA	NA	NA
ENSGALT00000043011	R5	S5	ENSGALG00000027757	P5615	ARL4A	TSS13485	=	ENSGALT00000043011	2642	NA	2	+	Cufflinks	exon	NA	NA	ENSGALT00000043011	ARL4A	NA	NA	OK	62.2145	23.6324	-2.63258	0.000427985	0.0112413	yes	OK	62.2145	23.6324	-2.63258	0.000427985	0.0392641	yes	NA	NA	NA	NA	NA	NA	NA	NA	NA	NA	NA	no	NA	NA	NA
CUFF.16718.6	R5	S5	ENSGALG00000015786	NA	REEP1	TSS27078	j	ENSGALT00000025455	3459	NA	4	-	Cufflinks	exon	NA	NA	ENSGALT00000025455	REEP1	NA	NA	OK	92.846	39.7328	-2.33676	0	0	yes	OK	71.3255	26.8487	-2.65656	0.000299098	0.0318723	yes	67.5731	76.8213	9.2482	1	0	2	0	0	1	1	0	yes	85123743	85123781	NA
CUFF.14451.4	R5	S5	ENSGALG00000015297	NA	FOXO3	TSS23724	j	ENSGALT00000024687	4240	NA	3	-	Cufflinks	exon	NA	NA	ENSGALT00000024687	FOXO3	NA	NA	OK	99.2531	37.0401	-2.6796	5.03e-07	3.96e-05	yes	OK	40.3079	14.1966	-2.83927	0.000134061	0.018208	yes	38.3277	40.6112	2.2835	1	0	0	0	0	0	1	0	yes	66702935	66703000	NA
CUFF.11695.4	R5	S5	ENSGALG00000003597	NA	AK2	TSS18841	=	ENSGALT00000005690	5122	NA	23	-	Cufflinks	exon	NA	NA	ENSGALT00000005690	AK2	NA	NA	OK	562.781	245.481	-2.29256	0	0	yes	OK	54.4414	18.8344	-2.89054	6.84e-05	0.0121887	yes	7.6724	9.6736	2.0012	1	0	0	1	0	0	0	0	yes	5280263	5280357	NA
ENSGALT00000020121	R5	S5	ENSGALG00000012313	P1388	H1F0	TSS2943	=	ENSGALT00000020121	573	NA	1	-	Cufflinks	exon	NA	NA	ENSGALT00000020121	H1F0	NA	NA	OK	1356.72	464.839	-2.91869	0.000104721	0.0037958	yes	OK	1356.72	464.839	-2.91869	0.000104721	0.0164853	yes	NA	NA	NA	NA	NA	NA	NA	NA	NA	NA	NA	no	NA	NA	NA
CUFF.11359.1	R5	S5	ENSGALG00000003594	NA	CHANK1	TSS18327	j	ENSGALT00000005683	831	NA	22	-	Cufflinks	exon	NA	NA	ENSGALT00000005683	CHANK1	NA	NA	OK	767.18	230.41	-3.32963	0	0	yes	OK	399.485	125.262	-3.18921	6.85e-06	0.00189864	yes	54.3648	52.0719	-2.2929	2	0	0	0	1	1	1	0	yes	2614316;2614967	2614439;2615033	NA
CUFF.11359.16	R5	S5	ENSGALG00000003594	NA	CHANK1	TSS18330	j	ENSGALT00000005683	7665	NA	22	-	Cufflinks	exon	NA	NA	ENSGALT00000005683	CHANK1	NA	NA	OK	767.18	230.41	-3.32963	0	0	yes	OK	171.224	53.2804	-3.21362	2.11e-05	0.00488282	yes	23.1242	22.3186	-0.8056	1	0	2	1	1	1	1	1	yes	2615407	2615465	NA
CUFF.12928.2	R5	S5	ENSGALG00000001898	NA	MISP	TSS20949	j	ENSGALT00000043823	4451	NA	28	+	Cufflinks	exon	NA	NA	ENSGALT00000043823	MISP	NA	NA	OK	54.8586	16.9067	-3.24478	0	0	yes	OK	32.3725	9.69683	-3.33845	1.27e-05	0.00308556	yes	57.355	59.0108	1.6558	0	0	0	0	0	1	0	0	yes	NA	NA	NA
CUFF.10087.5	R5	S5	ENSGALG00000015862	NA	CA2	TSS14360	j	ENSGALT00000025572	2226	NA	2	+	Cufflinks	exon	NA	NA	ENSGALT00000025572	CA2	NA	NA	OK	4132.18	926.163	-4.46163	7.78e-05	0.00301977	yes	OK	292.18	84.3874	-3.46237	5.58e-06	0.00168112	yes	NA	NA	NA	NA	NA	NA	NA	NA	NA	NA	NA	no	NA	NA	NA
CUFF.11359.10	R5	S5	ENSGALG00000003594	NA	CHANK1	TSS18328	j	ENSGALT00000005683	7508	NA	22	-	Cufflinks	exon	NA	NA	ENSGALT00000005683	CHANK1	NA	NA	OK	767.18	230.41	-3.32963	0	0	yes	OK	97.4806	27.8018	-3.50628	1.17e-06	0.000506549	yes	12.0662	12.7064	0.6402	2	0	2	0	1	3	0	1	yes	2614316;2614967	2614439;2615033	NA
CUFF.11359.24	R5	S5	ENSGALG00000003594	NA	CHANK1	TSS18328	j	ENSGALT00000005683	7229	NA	22	-	Cufflinks	exon	NA	NA	ENSGALT00000005683	CHANK1	NA	NA	OK	767.18	230.41	-3.32963	0	0	yes	OK	21.6712	5.92873	-3.65528	9.76e-06	0.00255042	yes	2.5731	2.8248	0.2517	3	0	2	0	0	3	0	1	yes	2614316;2614967;2617588	2614439;2615033;2617751	NA
ENSGALT00000044831	R5	S5	ENSGALG00000024365	NA	ENSGALG00000024365	TSS10842	=	ENSGALT00000044831	609	NA	16	-	Cufflinks	exon	NA	NA	ENSGALT00000044831	ENSGALG00000024365	NA	NA	OK	553.327	147.25	-3.75773	3.46e-06	0.000206506	yes	OK	553.327	147.25	-3.75773	3.46e-06	0.00119701	yes	NA	NA	NA	NA	NA	NA	NA	NA	NA	NA	NA	no	NA	NA	NA
ENSGALT00000043371	R5	S5	ENSGALG00000028399	NA	ENSGALG00000028399	TSS10841	=	ENSGALT00000043371	1176	NA	16	-	Cufflinks	exon	NA	NA	ENSGALT00000043371	ENSGALG00000028399	NA	NA	OK	60.4161	14.5887	-4.14129	7.06e-05	0.00278349	yes	OK	60.4161	14.5887	-4.14129	7.06e-05	0.0121887	yes	NA	NA	NA	NA	NA	NA	NA	NA	NA	NA	NA	no	NA	NA	NA
ENSGALT00000039397	R5	S5	ENSGALG00000023643	NA	ENSGALG00000023643	TSS13144	=	ENSGALT00000039397	828	NA	2	+	Cufflinks	exon	NA	NA	ENSGALT00000039397	ENSGALG00000023643	NA	NA	OK	144.279	27.4752	-5.25121	1.22e-14	3.32e-12	yes	OK	90.97	21.2379	-4.28338	0.000291328	0.0312851	yes	77.2984	63.0514	-14.247	0	0	0	0	0	0	1	1	yes	NA	NA	NA
CUFF.11359.23	R5	S5	ENSGALG00000003594	NA	CHANK1	TSS18330	j	ENSGALT00000005683	7922	NA	22	-	Cufflinks	exon	NA	NA	ENSGALT00000005683	CHANK1	NA	NA	OK	767.18	230.41	-3.32963	0	0	yes	OK	19.7812	4.55409	-4.3436	1.12e-06	0.000499418	yes	1.9765	2.5784	0.6019	3	0	1	1	1	1	1	1	yes	2614967;2615407;2624251	2615033;2615465;2624274	NA
TCONS_00042052	R5	S5	XLOC_012317	NA	CD93	TSS21448	o	ENSGALT00000013613	4240	NA	3	+	Cufflinks	exon	NA	NA	ENSGALT00000013613	CD93	NA	CUFF.13185.1	OK	32.3818	6.74198	-4.80301	9.32e-08	8.59e-06	yes	OK	30.3603	6.74187	-4.50323	8.46e-07	0.00040419	yes	99.9984	93.7573	-6.2411	0	0	0	0	0	0	0	1	yes	NA	NA	NA
TCONS_00058095	R5	S5	XLOC_016825	NA	NA	TSS29691	NA	NA	3935	NA	5	*	Cufflinks	exon	NA	NA	NA	NA	NA	CUFF.17034.1	OK	32.9193	6.94966	-4.73682	4.4e-07	3.49e-05	yes	OK	32.9193	6.94966	-4.73682	4.4e-07	0.000253977	yes	NA	NA	NA	NA	NA	NA	NA	NA	NA	NA	NA	no	NA	NA	NA
TCONS_00043881	R5	S5	XLOC_012748	NA	FOXO3	TSS22380	x	ENSGALT00000024687	3922	NA	3	+	Cufflinks	exon	NA	NA	ENSGALT00000024687	FOXO3	NA	CUFF.14452.1	OK	15.8917	3.04579	-5.21761	4.94e-05	0.00208045	yes	OK	15.8917	3.04579	-5.21761	4.94e-05	0.00991021	yes	NA	NA	NA	NA	NA	NA	NA	NA	NA	NA	NA	no	NA	NA	NA
CUFF.8235.2	R5	S5	ENSGALG00000023643	NA	ENSGALG00000023643	TSS13142	j	ENSGALT00000039397	1898	NA	2	+	Cufflinks	exon	NA	NA	ENSGALT00000039397	ENSGALG00000023643	NA	NA	OK	144.279	27.4752	-5.25121	1.22e-14	3.32e-12	yes	OK	27.562	5.19964	-5.30076	0.000196584	0.0238884	yes	18.9248	19.1033	0.1785	0	0	0	1	0	1	0	0	yes	NA	NA	NA
ENSGALT00000044933	R5	S5	ENSGALG00000028157	NA	ENSGALG00000028157	TSS10843	=	ENSGALT00000044933	948	NA	16	-	Cufflinks	exon	NA	NA	ENSGALT00000044933	ENSGALG00000028157	NA	NA	OK	627.088	130.335	-4.81134	0	0	yes	OK	220.66	40.0399	-5.51102	9.37e-08	9.27e-05	yes	NA	NA	NA	NA	NA	NA	NA	NA	NA	NA	NA	no	NA	NA	NA
CUFF.4927.3	R5	S5	ENSGALG00000028605	NA	CRELD1	TSS7462	j	ENSGALT00000043670	746	NA	12	+	Cufflinks	exon	NA	NA	ENSGALT00000043670	CRELD1	NA	NA	OK	880.209	151.772	-5.79959	3.02e-11	5.27e-09	yes	OK	878.078	149.225	-5.88426	4.22e-11	1.32e-07	yes	98.3218	99.7579	1.4361	0	0	1	0	0	0	0	0	yes	NA	NA	NA
ENSGALT00000046093	R5	S5	ENSGALG00000026762	P5310	WBSCR27	TSS12734	=	ENSGALT00000046093	1772	NA	19	-	Cufflinks	exon	NA	NA	ENSGALT00000046093	WBSCR27	NA	NA	OK	12.211	2.04841	-5.96123	9.17e-05	0.00342713	yes	OK	12.211	2.04841	-5.96123	9.17e-05	0.0147734	yes	NA	NA	NA	NA	NA	NA	NA	NA	NA	NA	NA	no	NA	NA	NA
ENSGALT00000000420	R5	S5	ENSGALG00000000314	P7469	NEFL	TSS18131	=	ENSGALT00000000420	2110	NA	22	+	Cufflinks	exon	NA	NA	ENSGALT00000000420	NEFL	NA	NA	OK	8.26022	1.36642	-6.04516	0.000212178	0.00655462	yes	OK	8.26022	1.36642	-6.04516	0.000212178	0.0253388	yes	NA	NA	NA	NA	NA	NA	NA	NA	NA	NA	NA	no	NA	NA	NA
TCONS_00021262	R5	S5	XLOC_006186	NA	ENSGALG00000028399	TSS10794	x	ENSGALT00000043371	107	NA	16	+	Cufflinks	exon	NA	NA	ENSGALT00000043371	ENSGALG00000028399	NA	CUFF.6831.1	OK	5000.43	791.371	-6.31867	0.000130514	0.00452041	yes	OK	5000.43	791.371	-6.31867	0.000130514	0.0181357	yes	NA	NA	NA	NA	NA	NA	NA	NA	NA	NA	NA	no	NA	NA	NA
TCONS_00058303	R5	S5	XLOC_017032	NA	NA	TSS29899	NA	NA	1157	NA	5	*	Cufflinks	exon	NA	NA	NA	NA	NA	CUFF.17971.1	OK	10.4079	1.46854	-7.08722	0.000130532	0.00452041	yes	OK	10.4079	1.46854	-7.08722	0.000130532	0.0181357	yes	NA	NA	NA	NA	NA	NA	NA	NA	NA	NA	NA	no	NA	NA	NA
TCONS_00021393	R5	S5	XLOC_006232	NA	NA	TSS10864	NA	NA	660	NA	16	*	Cufflinks	exon	NA	NA	NA	NA	NA	CUFF.6834.1	OK	59.2918	7.78723	-7.61398	1.26e-05	0.000654447	yes	OK	59.2918	7.78723	-7.61398	1.26e-05	0.00308556	yes	NA	NA	NA	NA	NA	NA	NA	NA	NA	NA	NA	no	NA	NA	NA
CUFF.11359.21	R5	S5	ENSGALG00000003594	NA	CHANK1	TSS18329	j	ENSGALT00000005683	7871	NA	22	-	Cufflinks	exon	NA	NA	ENSGALT00000005683	CHANK1	NA	NA	OK	767.18	230.41	-3.32963	0	0	yes	OK	8.0522	0.960188	-8.38604	4.81e-06	0.00151412	yes	0.4167	1.0496	0.6329	3	0	0	1	1	4	1	1	yes	2614967;2615407;2636222	2615033;2615465;2636314	NA
CUFF.11695.2	R5	S5	ENSGALG00000003597	NA	AK2	TSS18840	j	ENSGALT00000005690	2970	NA	23	-	Cufflinks	exon	NA	NA	ENSGALT00000005690	AK2	NA	NA	OK	562.781	245.481	-2.29256	0	0	yes	OK	31.9895	3.63886	-8.79108	5.94e-07	0.000305267	yes	1.4823	5.6842	4.2019	1	0	0	0	0	2	1	0	yes	5277705	5277777	NA
ENSGALT00000003794	R5	S5	ENSGALG00000024420	NA	ENSGALG00000024420	TSS10839	=	ENSGALT00000003794	468	NA	16	-	Cufflinks	exon	NA	NA	ENSGALT00000003794	ENSGALG00000024420	NA	NA	OK	63.0073	6.74121	-9.34659	1.19e-05	0.000620478	yes	OK	63.0073	6.74121	-9.34659	1.19e-05	0.00298938	yes	NA	NA	NA	NA	NA	NA	NA	NA	NA	NA	NA	no	NA	NA	NA
TCONS_00021357	R5	S5	XLOC_006214	NA	ENSGALG00000028399	TSS10840	o	ENSGALT00000043371	153	NA	16	-	Cufflinks	exon	NA	NA	ENSGALT00000043371	ENSGALG00000028399	NA	CUFF.6832.1	OK	920.58	90.2337	-10.2021	1.99e-05	0.000956195	yes	OK	920.58	90.2337	-10.2021	1.99e-05	0.00475988	yes	NA	NA	NA	NA	NA	NA	NA	NA	NA	NA	NA	no	NA	NA	NA
TCONS_00047865	R5	S5	XLOC_014110	NA	NA	TSS24613	NA	NA	1263	NA	3	*	Cufflinks	exon	NA	NA	NA	NA	NA	CUFF.14869.1	OK	3.33795	0.212486	-15.709	0.000355155	0.00975242	yes	OK	3.33795	0.212486	-15.709	0.000355155	0.0355126	yes	NA	NA	NA	NA	NA	NA	NA	NA	NA	NA	NA	no	NA	NA	NA
TCONS_00047867	R5	S5	XLOC_014112	NA	NA	TSS24615	NA	NA	524	NA	3	*	Cufflinks	exon	NA	NA	NA	NA	NA	CUFF.14872.1	OK	17.3141	1.0329	-16.7627	6.85e-06	0.000374452	yes	OK	17.3141	1.0329	-16.7627	6.85e-06	0.00189864	yes	NA	NA	NA	NA	NA	NA	NA	NA	NA	NA	NA	no	NA	NA	NA
TCONS_00047064	R5	S5	XLOC_013548	NA	NA	TSS23979	NA	NA	2772	NA	3	-	Cufflinks	exon	NA	NA	NA	NA	NA	CUFF.14871.1	OK	13.3069	0.694831	-19.1513	1.86e-07	1.59e-05	yes	OK	13.3069	0.694831	-19.1513	1.86e-07	0.000132056	yes	NA	NA	NA	NA	NA	NA	NA	NA	NA	NA	NA	no	NA	NA	NA
[truncated: 22 more columns]

[truncated: 8 more sheets: Table S11, Table S12, Table S13, Table S14, Table S15, Table S16, Table S17, Table S18]
